# Supplementary material for: Whole-genome sequencing of Tarim red deer (Cervus elaphus yarkandensis) reveals demographic history and adaptations to an arid-desert environment
Source: Front Zool. 2020 Oct 16;17:31. doi: 10.1186/s12983-020-00379-5 (PMC7565370; doi:10.1186/s12983-020-00379-5)
Supplement: Supplementary file 1 — Additional file 1: Table S1. Identity, location, and sample type for Cervus elaphus yarkandensis and Cervus canadensis nannodes samples used in this study. [file 12983_2020_379_MOESM1_ESM.xlsx]

## Sheet: Sheet1
Additional file 1: Table S1. Identity, location, and sample type for Cervus elaphus yarkandensis and Cervus canadensis nannodes samples used in this study.
Sample ID	Species	Locality	Sample type	Source / BioProject ID
TRD_Y1	C. e. yarkandensis	Lopnur, Xinjiang	Blood	This study
TRD_Y2	C. e. yarkandensis	Lopnur, Xinjiang	Blood	This study
TRD_Y3	C. e. yarkandensis	Lopnur, Xinjiang	Blood	This study
TRD_Y4	C. e. yarkandensis	Lopnur, Xinjiang	Blood	This study
TRD_Y5	C. e. yarkandensis	Lopnur, Xinjiang	Blood	This study
TRD_Y6	C. e. yarkandensis	Lopnur, Xinjiang	Blood	This study
TRD_Y8	C. e. yarkandensis	Lopnur, Xinjiang	Blood	This study
TRD_Y10	C. e. yarkandensis	Lopnur, Xinjiang	Blood	This study
TRD_Y11	C. e. yarkandensis	Lopnur, Xinjiang	Blood	This study
TRD_Y12	C. e. yarkandensis	Lopnur, Xinjiang	Blood	This study
TRD_Y13	C. e. yarkandensis	Shaya, Xinjiang	Muscle	This study
TRD_Y14	C. e. yarkandensis	Qarqan, Xinjiang	Muscle	This study
TRD_Y15	C. e. yarkandensis	Qarqan, Xinjiang	Muscle	This study
TE_S80	C. c. nannodes	California,	Skin	PRJNA345218
TE_S81	C. c. nannodes	California	Skin	PRJNA345218
TE_S82	C. c. nannodes	California	Skin	PRJNA345218
TE_S83	C. c. nannodes	California	Skin	PRJNA345218
