# Supplementary material for: Whole-genome sequencing of Tarim red deer (Cervus elaphus yarkandensis) reveals demographic history and adaptations to an arid-desert environment
Source: Front Zool. 2020 Oct 16;17:31. doi: 10.1186/s12983-020-00379-5 (PMC7565370; doi:10.1186/s12983-020-00379-5)
Supplement: Supplementary file 2 — Additional file 2: Table S2. The explanation of parameters in samtools ‘mpileup’ command used for SNP calling. [file 12983_2020_379_MOESM2_ESM.xlsx]

## Sheet: Sheet1
Additional file 2: Table S2. The explanation of parameters in samtools ‘mpileup’ command used for SNP calling.
Parameter	Illustration
-q	Skip alignments with mapQ smaller than INT
-C	Parameter for adjusting mapping quality, a zero value disables this functionality
-t	Output comment information of variation file
-m	Minimum gapped reads for indel candidates
-F	Minimum fraction of gapped reads for candidates
SP	Phred-scaled strand bias p-value
DP	Depth
