# Supplementary material for: Whole-genome sequencing of Tarim red deer (Cervus elaphus yarkandensis) reveals demographic history and adaptations to an arid-desert environment
Source: Front Zool. 2020 Oct 16;17:31. doi: 10.1186/s12983-020-00379-5 (PMC7565370; doi:10.1186/s12983-020-00379-5)
Supplement: Supplementary file 3 — Additional file 3: Table S3. Summary of sequence data generated in this study. [file 12983_2020_379_MOESM3_ESM.xlsx]

## Sheet: Sheet1
Additional file 3: Table S3. Summary of sequence data generated in this study.
Sample	Raw bases (bp)	Clean bases (bp)	Effective rate (%)	Error rate (%)	Q20 (%)	Q30 (%)	GC content (%)
TRD_Y1	25434921600	25412947800	99.91	0.03	95.75	89.35	43.95
TRD_Y2	25021007400	25003008600	99.93	0.04	95.28	88.48	44.22
TRD_Y3	24113695800	24087621000	99.89	0.03	95.85	89.52	44.28
TRD_Y4	23896940400	23866464900	99.87	0.03	96	89.83	44.76
TRD_Y5	26646103500	26609971800	99.86	0.04	95.19	88.25	43.84
TRD_Y6	25908628500	25881473700	99.9	0.03	96	89.93	44.14
TRD_Y8	24069446400	24043333500	99.89	0.03	95.74	89.36	44.35
TRD_Y10	24750643500	24727422300	99.91	0.03	95.87	89.63	44.11
TRD_Y11	24592919400	24571662000	99.91	0.04	95.12	88.15	44.08
TRD_Y12	25327676700	25300429800	99.89	0.03	96.06	90.06	43.93
TRD_Y13	25042653300	25017585300	99.9	0.03	95.77	89.44	44.09
TRD_Y14	26142179700	26092308000	99.81	0.04	95.91	89.63	43.2
TRD_Y15	27220525500	27188946000	99.88	0.03	95.56	88.97	43.39
