# Supplementary material for: Whole-genome sequencing of Tarim red deer (Cervus elaphus yarkandensis) reveals demographic history and adaptations to an arid-desert environment
Source: Front Zool. 2020 Oct 16;17:31. doi: 10.1186/s12983-020-00379-5 (PMC7565370; doi:10.1186/s12983-020-00379-5)
Supplement: Supplementary file 4 — Additional file 4: Table S4. Statistics for mapping rate and coverage of samples analyzed in this study. [file 12983_2020_379_MOESM4_ESM.xlsx]

## Sheet: Sheet1
Additional file 4: Table S4. Statistics for mapping rate and coverage of samples analyzed in this study.
Sample	Clean reads	Mapped reads	Mapping rate	Average depth	Coverage 1X	Coverage 4X
TRD_Y1	169419652	152128380	0.8979	8.59	0.9897	0.8724
TRD_Y2	166686724	149680515	0.898	8.43	0.9895	0.8634
TRD_Y3	160584140	142855694	0.8896	8.21	0.9877	0.8338
TRD_Y4	159109766	142805013	0.8975	8.12	0.9865	0.8183
TRD_Y5	177399812	159374743	0.8984	9.05	0.9906	0.8994
TRD_Y6	172543158	153991225	0.8925	8.63	0.9899	0.8742
TRD_Y8	160288890	144020065	0.8985	8.26	0.9878	0.8369
TRD_Y10	164849482	147672824	0.8958	8.48	0.9891	0.8586
TRD_Y11	163811080	146896517	0.8967	8.33	0.9891	0.8555
TRD_Y12	168669532	151072764	0.8957	8.62	0.9899	0.8744
TRD_Y13	163048880	145330457	0.8913	8.42	0.9882	0.8607
TRD_Y14	173948720	157159949	0.9035	9.2	0.9894	0.9153
TRD_Y15	181259640	162908618	0.8988	9.18	0.9895	0.9158
TE_S80	174685566	155840822	0.8921	9.43	0.9885	0.8964
TE_S81	175065982	155409784	0.8877	9.79	0.9885	0.9229
TE_S82	204007160	182489480	0.8945	10.65	0.9889	0.9383
TE_S83	202135010	180769676	0.8943	10.84	0.9906	0.9432
