# Supplementary material for: Whole-genome sequencing of Tarim red deer (Cervus elaphus yarkandensis) reveals demographic history and adaptations to an arid-desert environment
Source: Front Zool. 2020 Oct 16;17:31. doi: 10.1186/s12983-020-00379-5 (PMC7565370; doi:10.1186/s12983-020-00379-5)
Supplement: Supplementary file 5 — Additional file 5: Table S5. SNP annotation statistics of Tarim red deer and Tule elk. [file 12983_2020_379_MOESM5_ESM.xlsx]

## Sheet: Sheet1
Additional file 5: Table S5. SNP annotation statistics of Tarim red deer and Tule elk.
Category	Number of SNPs
	Tarim red deer	Tule elk
Upstream	65079	38891
Exonic stop gain	483	289
Exonic stop loss	55	35
Exonic synonymous	36192	22067
Exonic non-synonymous	27623	16802
Intronic	1321254	753828
Splice site	300	170
Downstream	65017	39536
Upstream/downstream	1995	1205
Intergenic	7002807	4023835
Total	8520805	4896658
ts	6180092	3548410
tv	2340713	1348248
ts/tv	2.64	2.63
