# Supplementary material for: Whole-genome sequencing of Tarim red deer (Cervus elaphus yarkandensis) reveals demographic history and adaptations to an arid-desert environment
Source: Front Zool. 2020 Oct 16;17:31. doi: 10.1186/s12983-020-00379-5 (PMC7565370; doi:10.1186/s12983-020-00379-5)
Supplement: Supplementary file 6 — Additional file 6: Table S6. Individual SNP statistics of Tarim red deer. [file 12983_2020_379_MOESM6_ESM.xlsx]

## Sheet: Sheet1
Additional file 6: Table S6. Individual SNP statistics of Tarim red deer.
Sample	Homozygous SNPs	Heterozygous SNPs	Number of SNPs	Heterozygous rate
TRD_Y1	6385856	2054397	8440253	0.243405
TRD_Y2	6226846	2160069	8386915	0.257552
TRD_Y3	6221572	2012688	8234260	0.244429
TRD_Y4	6118727	2030329	8149056	0.249149
TRD_Y5	6400693	2166664	8567357	0.252898
TRD_Y6	6353374	2110898	8464272	0.249389
TRD_Y8	6201887	2047919	8249806	0.248238
TRD_Y10	6310364	2063657	8374021	0.246436
TRD_Y11	6208587	2122426	8331013	0.254762
TRD_Y12	6274554	2184617	8459171	0.258254
TRD_Y13	6757205	1603886	8361091	0.191827
TRD_Y14	6449932	2134484	8584416	0.248646
TRD_Y15	6447334	2129396	8576730	0.248276
