# Supplementary material for: Whole-genome sequencing of Tarim red deer (Cervus elaphus yarkandensis) reveals demographic history and adaptations to an arid-desert environment
Source: Front Zool. 2020 Oct 16;17:31. doi: 10.1186/s12983-020-00379-5 (PMC7565370; doi:10.1186/s12983-020-00379-5)
Supplement: Supplementary file 7 — Additional file 7: Table S7. Parameters inferred from the diffusion approximation for demographic inference (∂a∂i) approach. [file 12983_2020_379_MOESM7_ESM.xlsx]

## Sheet: Sheet1
Additional file 7: Table S7. Parameters inferred from the diffusion approximation for demographic inference (∂a∂i) approach.
Event	Item Symbol	Value	Unit
Effective population size of common ancester at TA	nuA	3.119×106	Individuals
Effective population size of TE_S at TB	nuTE_S0	0.604×106	Individuals
Effective population size of TE_S at present	nuTE_S	2.001×106	Individuals
Effective population size of TRD_Y at TB	nuTRD_Y0	0.356×106	Individuals
Effective population size of TRD_Y at present	nuTRD_Y	0.156×106	Individuals
Migration from TRD_Y to TES between TB and at present	mTE_STRD_Y	2.138×10-7	Individuals/generation
Migration rate from TE_S to TRD_Y between TB and at present	mTRD_YTE_S	0.975×10-7	Individuals/generation
Differentiation time of TRD_Y, TE_S, and other populations	TA	11.699×106	Years
Differentiation time of TRD_Y and TE_S	TB	0.986×106	Years
Note: TRD_Y indicates Tarim red deer, TE_S indicates Tule elk.
