# Supplementary material for: Whole-genome sequencing of Tarim red deer (Cervus elaphus yarkandensis) reveals demographic history and adaptations to an arid-desert environment
Source: Front Zool. 2020 Oct 16;17:31. doi: 10.1186/s12983-020-00379-5 (PMC7565370; doi:10.1186/s12983-020-00379-5)
Supplement: Supplementary file 8 — Additional file 8: Table S8. List of genes in the overlapping regions selected by the top 5% highest log2(θπ•control/θπ•Tarim red deer) and top 5% highest Z(FST) scores for Tarim red deer. [file 12983_2020_379_MOESM8_ESM.xlsx]

## Sheet: Sheet 1
Additional file 8: Table S8. List of genes in the overlapping regions selected by the top 5% highest log2(θπ•control/θπ•Tarim red deer) and top 5% highest Z(FST) scores for Tarim red deer.
Chromosome	Starting position	Ending position	Log2(θπ ratio)	Z(FST)	Gene ID	Gene name
CM008021.1	97960001	98000000	1.66126	0.948346	gene11788	F13B
CM008021.1	97960001	98000000	1.66126	0.948346	gene11787	FHR2
CM008027.1	138500001	138540000	2.2715	0.915759	gene16072	NGEF
CM008021.1	98000001	98040000	2.8172	0.915614	gene11788	F13B
CM008030.1	71200001	71240000	1.64614	0.91098	gene17641	RB8NL
CM008030.1	71200001	71240000	1.64614	0.91098	gene17639	RB8NL
CM008030.1	71200001	71240000	1.64614	0.91098	gene17640	RB8NL
CM008027.1	110420001	110460000	2.56202	0.907986	gene15748	RL14
CM008027.1	121820001	121860000	1.26864	0.905177	gene15849	NSUN4
CM008027.1	121820001	121860000	1.26864	0.905177	gene15847	FAAH1
CM008031.1	7040001	7080000	1.02067	0.904785	gene18042	UFD1
CM008025.1	78880001	78920000	1.63468	0.903274	gene13605	BMPER
CM008019.1	53320001	53360000	0.924863	0.90214	gene9902	SEM6D
CM008020.1	8060001	8100000	1.41711	0.900234	gene10558	SYNEM
CM008026.1	104860001	104900000	2.15779	0.897338	gene14751	ZIC1
CM008011.1	19400001	19440000	1.83381	0.89327	gene2131	ALAT2
CM008025.1	78900001	78940000	1.02851	0.892066	gene13605	BMPER
CM008024.1	45400001	45440000	1.83564	0.890441	gene13219	SYUA
CM008027.1	27760001	27800000	2.10723	0.890152	gene15279	SYWM
CM008018.1	25240001	25280000	0.925852	0.890097	gene8870	CPSF3
CM008019.1	3140001	3180000	1.36358	0.887344	gene9591	EMAL5
CM008025.1	78920001	78960000	1.67912	0.885862	gene13605	BMPER
CM008013.1	15240001	15280000	1.80646	0.883344	gene5127	GRK5
CM008013.1	15240001	15280000	1.80646	0.883344	gene5128	GRK4
CM008013.1	15240001	15280000	1.80646	0.883344	gene5126	GRK4
CM008024.1	8220001	8260000	1.44007	0.88255	gene13088	NA
CM008024.1	8220001	8260000	1.44007	0.88255	gene13087	PRDX1
CM008020.1	8080001	8120000	1.35071	0.881894	gene10558	SYNEM
CM008024.1	21860001	21900000	1.56362	0.877135	gene13148	HCDH
CM008024.1	21860001	21900000	1.56362	0.877135	gene13149	CP2U1
CM008023.1	17060001	17100000	1.002	0.877074	gene12759	NA
CM008027.1	110440001	110480000	2.55641	0.87644	gene15748	RL14
CM008012.1	37720001	37760000	0.849553	0.876204	gene3567	CHFR
CM008027.1	110480001	110520000	1.69344	0.875805	gene15748	RL14
CM008023.1	40780001	40820000	1.15458	0.874696	gene12873	TUT7
CM008030.1	36140001	36180000	1.11768	0.874661	gene17354	SPS1
CM008019.1	24140001	24180000	2.01667	0.874063	gene9698	VSX2
CM008034.1	56100001	56140000	1.77512	0.872878	gene19513	ANR12
CM008034.1	56100001	56140000	1.77512	0.872878	gene19512	ANR12
CM008021.1	98020001	98060000	1.49236	0.872363	gene11789	FHR5
CM008027.1	121700001	121740000	1.23126	0.872279	gene15845	DMBX1
CM008024.1	8240001	8280000	1.40427	0.870463	gene13088	NA
CM008017.1	13760001	13800000	1.49723	0.870403	gene8000	APLP
CM008015.1	37440001	37480000	1.45869	0.868395	gene6451	WN10A
CM008012.1	124960001	125000000	0.914807	0.867358	gene4068	EST1A
CM008012.1	124960001	125000000	0.914807	0.867358	gene4065	DPH1
CM008012.1	124960001	125000000	0.914807	0.867358	gene4066
CM008012.1	124960001	125000000	0.914807	0.867358	gene4067
CM008017.1	36540001	36580000	1.77568	0.867089	gene8236	KAT8
CM008017.1	36540001	36580000	1.77568	0.867089	gene8235	BCKD
CM008017.1	4200001	4240000	0.835144	0.866859	gene7928	TRAP1
CM008017.1	4200001	4240000	0.835144	0.866859	gene7927	DNAS1
CM008015.1	10140001	10180000	1.52904	0.866838	gene6193	RUNX3
CM008013.1	67400001	67440000	1.42181	0.866068	gene5415	AT10D
CM008034.1	55420001	55460000	1.53357	0.866013	gene19509	NA
CM008028.1	64080001	64120000	2.73873	0.865559	gene16490	NA
CM008013.1	67300001	67340000	1.4682	0.86356	gene5413	AT10D
CM008035.1	29080001	29120000	1.55455	0.863156	gene19764	DOP1
CM008027.1	110460001	110500000	2.19177	0.861807	gene15748	RL14
CM008024.1	8200001	8240000	1.1693	0.861459	gene13086	NETR
CM008024.1	8200001	8240000	1.1693	0.861459	gene13088	NA
CM008024.1	8200001	8240000	1.1693	0.861459	gene13087	PRDX1
CM008027.1	121800001	121840000	1.70958	0.861419	gene15847	FAAH1
CM008027.1	121800001	121840000	1.70958	0.861419	gene15846	FAAH1
CM008015.1	10160001	10200000	0.929505	0.860864	gene6193	RUNX3
CM008022.1	89380001	89420000	0.82761	0.859914	gene12453	SFXN2
CM008013.1	67380001	67420000	1.12936	0.859431	gene5415	AT10D
CM008024.1	21880001	21920000	2.02108	0.857965	gene13149	CP2U1
CM008024.1	21880001	21920000	2.02108	0.857965	gene13148	HCDH
CM008013.1	15260001	15300000	1.35978	0.857107	gene5129	HD
CM008013.1	15260001	15300000	1.35978	0.857107	gene5128	GRK4
CM008008.1	86580001	86620000	1.64574	0.856512	gene579	LRC4C
CM008021.1	51880001	51920000	1.0451	0.855559	gene11402	TNFL4
CM008013.1	15220001	15260000	1.78303	0.853836	gene5127	GRK5
CM008013.1	15220001	15260000	1.78303	0.853836	gene5126	GRK4
CM008013.1	15220001	15260000	1.78303	0.853836	gene5128	GRK4
CM008026.1	92700001	92740000	2.66507	0.853714	gene14697	PR23B
CM008011.1	19380001	19420000	1.24879	0.851702	gene2131	ALAT2
CM008026.1	26460001	26500000	1.12574	0.850955	gene14205	5HT3C
CM008026.1	26460001	26500000	1.12574	0.850955	gene14206	5HT3C
CM008017.1	680001	720000	1.2656	0.850371	gene7785	RB40C
CM008017.1	680001	720000	1.2656	0.850371	gene7790	WDR90
CM008017.1	680001	720000	1.2656	0.850371	gene7788	F195A
CM008017.1	680001	720000	1.2656	0.850371	gene7786	WFKN1
CM008017.1	680001	720000	1.2656	0.850371	gene7789	WDR90
CM008017.1	680001	720000	1.2656	0.850371	gene7787	CP013
CM008027.1	124880001	124920000	2.13405	0.849875	gene15911	IPO13
CM008027.1	124880001	124920000	2.13405	0.849875	gene15908	B4GT2
CM008027.1	124880001	124920000	2.13405	0.849875	gene15910	DPH2
CM008027.1	124880001	124920000	2.13405	0.849875	gene15909	VATO
CM008029.1	55160001	55200000	1.20783	0.84956	gene17153	SF3B4
CM008027.1	123000001	123040000	1.68793	0.84849	gene15871	NA
CM008034.1	56120001	56160000	0.913958	0.847615	gene19513	ANR12
CM008031.1	64600001	64640000	1.23254	0.846573	gene18444	SEM3B
CM008031.1	64600001	64640000	1.23254	0.846573	gene18445	GNAI2
CM008026.1	26360001	26400000	2.08141	0.846458	gene14203	MRP5
CM008037.1	66340001	66380000	1.23022	0.845597	gene20633	KCD12
CM008018.1	14500001	14540000	1.49899	0.845157	gene8801	PBX3
CM008023.1	45440001	45480000	1.53893	0.843725	gene12912	DNAI1
CM008019.1	3160001	3200000	1.47512	0.84354	gene9591	EMAL5
CM008019.1	3160001	3200000	1.47512	0.84354	gene9594	EMAL5
CM008019.1	3160001	3200000	1.47512	0.84354	gene9593	EMAL5
CM008029.1	54800001	54840000	1.32887	0.843516	gene17151	SYYM
CM008029.1	54800001	54840000	1.32887	0.843516	gene17152	PKP2
CM008040.1	34300001	34340000	1.32355	0.842372	gene21556	LRP2
CM008031.1	67740001	67780000	1.27795	0.842194	gene18522	NA
CM008016.1	110300001	110340000	0.829408	0.841297	gene7674	NA
CM008040.1	110160001	110200000	1.08854	0.840402	gene21809	ANKS3
CM008012.1	6860001	6900000	1.49334	0.840333	gene3255	TTC28
CM008022.1	880001	920000	0.927782	0.840237	gene11829	TAF5L
CM008035.1	29140001	29180000	1.55136	0.839824	gene19765	DOP1
CM008035.1	29140001	29180000	1.55136	0.839824	gene19766	AGM1
CM008016.1	22500001	22540000	1.46318	0.838937	gene6989	ACER1
CM008031.1	67760001	67800000	1.36459	0.838473	gene18523	FYCO1
CM008031.1	67760001	67800000	1.36459	0.838473	gene18522	NA
CM008025.1	82240001	82280000	1.90026	0.837873	gene13623	NA
CM008025.1	82240001	82280000	1.90026	0.837873	gene13625	CRFR2
CM008025.1	82240001	82280000	1.90026	0.837873	gene13624	CRFR2
CM008012.1	145840001	145880000	1.08234	0.837594	gene4454	COPZ2
CM008012.1	145840001	145880000	1.08234	0.837594	gene4455	NA
CM008027.1	121780001	121820000	2.14947	0.837239	gene15846	FAAH1
CM008027.1	121780001	121820000	2.14947	0.837239	gene15847	FAAH1
CM008016.1	84660001	84700000	0.879357	0.837228	gene7579	F1142
CM008019.1	3220001	3260000	2.58784	0.836962	gene9595	ZC3HE
CM008019.1	3220001	3260000	2.58784	0.836962	gene9596	ZC3HE
CM008018.1	16100001	16140000	2.21072	0.83584	gene8823	STF1
CM008016.1	113820001	113860000	1.01775	0.835232	gene7683
CM008016.1	113820001	113860000	1.01775	0.835232	gene7684
CM008025.1	57760001	57800000	1.09376	0.835034	gene13506	SRPK2
CM008012.1	58860001	58900000	1.54397	0.834843	gene3642	SCLT1
CM008012.1	58840001	58880000	1.47972	0.834615	gene3642	SCLT1
CM008012.1	145820001	145860000	0.881682	0.834411	gene4454	COPZ2
CM008012.1	145820001	145860000	0.881682	0.834411	gene4455	NA
CM008031.1	22020001	22060000	1.22809	0.833996	gene18163	ZN502
CM008031.1	22020001	22060000	1.22809	0.833996	gene18165	KIF15
CM008031.1	22020001	22060000	1.22809	0.833996	gene18164	K1143
CM008018.1	14980001	15020000	1.34823	0.833896	gene8805	SIN1
CM008017.1	4600001	4640000	1.36458	0.833869	gene7934	ADCY9
CM008018.1	81100001	81140000	0.854334	0.833559	gene9200	CC138
CM008018.1	81100001	81140000	0.854334	0.833559	gene9201	EDAR
CM008012.1	132080001	132120000	1.42362	0.83296	gene4260	RL26
CM008024.1	21840001	21880000	1.45763	0.832757	gene13148	HCDH
CM008018.1	25260001	25300000	1.00689	0.831228	gene8872	ADA17
CM008018.1	25260001	25300000	1.00689	0.831228	gene8871	IAH1
CM008017.1	35720001	35760000	1.91482	0.829882	gene8203	TB10B
CM008017.1	35720001	35760000	1.91482	0.829882	gene8206	ZNF48
CM008017.1	35720001	35760000	1.91482	0.829882	gene8205	43709
CM008017.1	35720001	35760000	1.91482	0.829882	gene8204	MLRS
CM008017.1	35720001	35760000	1.91482	0.829882	gene8201	CD2B2
CM008017.1	35720001	35760000	1.91482	0.829882	gene8202	SESQ1
CM008031.1	64620001	64660000	1.69671	0.829695	gene18446	S38A3
CM008035.1	29040001	29080000	1.93193	0.829631	gene19763	DOP1
CM008021.1	87800001	87840000	0.950057	0.827039	gene11720	HMCN1
CM008021.1	87800001	87840000	0.950057	0.827039	gene11721	HMCN1
CM008026.1	92720001	92760000	3.3286	0.826798	gene14697	PR23B
CM008037.1	31420001	31460000	1.22973	0.82672	gene20491	ALG5
CM008037.1	31420001	31460000	1.22973	0.82672	gene20488	SP20H
CM008037.1	31420001	31460000	1.22973	0.82672	gene20490	EXOS8
CM008026.1	91820001	91860000	1.11875	0.826218	gene14683	TXND6
CM008030.1	71220001	71260000	1.32118	0.825962	gene17641	RB8NL
CM008030.1	71220001	71260000	1.32118	0.825962	gene17642	CABL2
CM008030.1	71220001	71260000	1.32118	0.825962	gene17639	RB8NL
CM008030.1	71220001	71260000	1.32118	0.825962	gene17640	RB8NL
CM008019.1	72200001	72240000	1.14596	0.825077	gene10011
CM008014.1	27780001	27820000	1.09418	0.825022	gene5672	PTHD4
CM008014.1	27780001	27820000	1.09418	0.825022	gene5671	OPN5
CM008025.1	97680001	97720000	1.3736	0.824946	gene13730	HECW1
CM008019.1	112740001	112780000	0.979003	0.824872	gene10432	PE2R2
CM008023.1	26520001	26560000	2.28456	0.82455	gene12798	FBW12
CM008011.1	23440001	23480000	0.881873	0.824006	gene2151	NEPR1
CM008014.1	64260001	64300000	1.42799	0.822613	gene6022	RIPK1
CM008014.1	64260001	64300000	1.42799	0.822613	gene6021	BPHL
CM008015.1	36820001	36860000	0.980678	0.822607	gene6430	SPEG
CM008015.1	36820001	36860000	0.980678	0.822607	gene6429	SPEG
CM008016.1	79680001	79720000	1.7484	0.821107	gene7534	S26A2
CM008032.1	77420001	77460000	2.79301	0.821053	gene18935	TRIO
CM008028.1	80560001	80600000	2.03332	0.820747	gene16535	RL7A
CM008016.1	22520001	22560000	2.06678	0.819621	gene6989	ACER1
CM008033.1	25920001	25960000	1.05879	0.819602	gene19122	EPM2A
CM008018.1	16120001	16160000	2.61847	0.818451	gene8823	STF1
CM008025.1	82180001	82220000	1.62736	0.81795	gene13622	INMT
CM008013.1	67160001	67200000	1.53556	0.817363	gene5410	CORIN
CM008040.1	46280001	46320000	1.93987	0.817018	gene21619	ITB6
CM008008.1	79280001	79320000	1.96957	0.816392	gene539	HIPK3
CM008025.1	77800001	77840000	1.89454	0.816306	gene13603
CM008025.1	119620001	119660000	1.00593	0.816289	gene13850	MEST
CM008025.1	119620001	119660000	1.00593	0.816289	gene13852	COPG2
CM008025.1	119620001	119660000	1.00593	0.816289	gene13851
CM008010.1	33860001	33900000	1.00763	0.81622	gene1472	CACO1
CM008027.1	122720001	122760000	1.06723	0.81592	gene15864	GPBL1
CM008027.1	122720001	122760000	1.06723	0.81592	gene15865	CCD17
CM008027.1	121760001	121800000	2.45053	0.815535	gene15846	FAAH1
CM008019.1	112000001	112040000	0.842732	0.814331	gene10418	DPP8
CM008033.1	34480001	34520000	2.01802	0.814177	gene19183	SYNE1
CM008033.1	34480001	34520000	2.01802	0.814177	gene19182	SYNE1
CM008023.1	46860001	46900000	1.11346	0.813394	gene12940	APTX
CM008026.1	26760001	26800000	1.0013	0.812897	gene14218	IF4G1
CM008026.1	26760001	26800000	1.0013	0.812897	gene14219	F131A
CM008026.1	26760001	26800000	1.0013	0.812897	gene14220	CLCN2
CM008018.1	16080001	16120000	0.925198	0.812791	gene8822	NR6A1
CM008018.1	16080001	16120000	0.925198	0.812791	gene8823	STF1
CM008023.1	26540001	26580000	2.9624	0.811782	gene12798	FBW12
CM008012.1	106260001	106300000	1.20335	0.811651	gene3795	SRSF1
CM008020.1	45400001	45440000	1.37534	0.811506	gene10825	CDK20
CM008025.1	117620001	117660000	1.04013	0.811501	gene13813	HLPDA
CM008036.1	51460001	51500000	1.19615	0.811424	gene20212	RFX3
CM008036.1	51460001	51500000	1.19615	0.811424	gene20211	RFX3
CM008010.1	35920001	35960000	1.4072	0.810388	gene1529	GRASP
CM008017.1	38940001	38980000	1.70693	0.809593	gene8272	CABP8
CM008013.1	15280001	15320000	0.837116	0.809391	gene5129	HD
CM008035.1	29020001	29060000	2.38992	0.809263	gene19763	DOP1
CM008017.1	36780001	36820000	1.54604	0.808874	gene8243	ITAX
CM008017.1	36780001	36820000	1.54604	0.808874	gene8242	ITAM
CM008029.1	11140001	11180000	1.13678	0.808572	gene16783	TNR6B
CM008029.1	11140001	11180000	1.13678	0.808572	gene16782	TNR6B
CM008025.1	118040001	118080000	1.01534	0.808079	gene13825	TNPO3
CM008036.1	28340001	28380000	1.86469	0.80724	gene20110	DMRTA
CM008010.1	34160001	34200000	1.42058	0.807209	gene1483	SP1
CM008010.1	34160001	34200000	1.42058	0.807209	gene1482	AMHR2
CM008010.1	34160001	34200000	1.42058	0.807209	gene1481	3HIDH
CM008019.1	3180001	3220000	1.50807	0.80681	gene9594	EMAL5
CM008019.1	3180001	3220000	1.50807	0.80681	gene9593	EMAL5
CM008028.1	80580001	80620000	2.86289	0.805024	gene16535	RL7A
CM008015.1	36840001	36880000	2.24556	0.803918	gene6430	SPEG
CM008015.1	36840001	36880000	2.24556	0.803918	gene6431	DESM
CM008035.1	11140001	11180000	1.93687	0.803296	gene19711	COJA1
CM008017.1	35340001	35380000	1.30836	0.803183	gene8178	FA57B
CM008017.1	35340001	35380000	1.30836	0.803183	gene8177	NA
CM008017.1	35340001	35380000	1.30836	0.803183	gene8176	ALDOA
CM008017.1	35340001	35380000	1.30836	0.803183	gene8179	CP092
CM008029.1	49300001	49340000	2.11569	0.802288	gene17123	CCD91
CM008033.1	25940001	25980000	1.09751	0.800696	gene19122	EPM2A
CM008030.1	18080001	18120000	0.925108	0.800567	gene17273	CYLC1
CM008039.1	48080001	48120000	1.61666	0.800292	gene21282	ANK1
CM008039.1	48080001	48120000	1.61666	0.800292	gene21281	NKX63
CM008014.1	1220001	1260000	2.37141	0.800261	gene5428	EFC14
CM008019.1	3260001	3300000	1.17652	0.799612	gene9596	ZC3HE
CM008033.1	11880001	11920000	1.2956	0.799582	gene19058	NA
CM008027.1	123720001	123760000	1.80936	0.799374	gene15881	PTC2
CM008033.1	34460001	34500000	2.25135	0.799243	gene19182	SYNE1
CM008033.1	34460001	34500000	2.25135	0.799243	gene19181	SYNE1
CM008026.1	93500001	93540000	1.98966	0.799085	gene14705	NMNA3
CM008026.1	93500001	93540000	1.98966	0.799085	gene14704	RET1
CM008024.1	21940001	21980000	1.07471	0.798725	gene13150	SMS2
CM008035.1	11160001	11200000	1.22275	0.79867	gene19711	COJA1
CM008026.1	52900001	52940000	1.34346	0.798492	gene14435	NA
CM008025.1	78940001	78980000	1.28958	0.797924	gene13605	BMPER
CM008025.1	84840001	84880000	2.61131	0.797357	gene13641	NA
CM008023.1	46880001	46920000	0.895032	0.796226	gene12940	APTX
CM008008.1	79300001	79340000	1.53263	0.796144	gene539	HIPK3
CM008012.1	142780001	142820000	1.70864	0.796036	gene4388	LC7L3
CM008012.1	142780001	142820000	1.70864	0.796036	gene4387	ANR40
CM008012.1	142800001	142840000	0.889267	0.795919	gene4388	LC7L3
CM008012.1	142800001	142840000	0.889267	0.795919	gene4387	ANR40
CM008023.1	17040001	17080000	1.0693	0.795495	gene12759	NA
CM008010.1	34560001	34600000	1.06005	0.795085	gene1496	SPRY3
CM008010.1	34560001	34600000	1.06005	0.795085	gene1494	SOAT2
CM008010.1	34560001	34600000	1.06005	0.795085	gene1495	IBP6
CM008017.1	35480001	35520000	1.77715	0.794681	gene8189	SE6L2
CM008017.1	35480001	35520000	1.77715	0.794681	gene8188	ASPH1
CM008017.1	35480001	35520000	1.77715	0.794681	gene8187	BACD1
CM008017.1	35480001	35520000	1.77715	0.794681	gene8186	BACD1
CM008025.1	97700001	97740000	2.28306	0.79424	gene13730	HECW1
CM008020.1	25680001	25720000	1.66419	0.79414	gene10611	RHCG
CM008025.1	118020001	118060000	1.18569	0.793062	gene13825	TNPO3
CM008024.1	21900001	21940000	1.74764	0.792331	gene13149	CP2U1
CM008027.1	59780001	59820000	1.05153	0.791908	gene15513	MTF2
CM008012.1	39560001	39600000	1.30159	0.791859	gene3583	PDGFC
CM008011.1	30680001	30720000	1.25311	0.791808	gene2193	MT4
CM008019.1	114840001	114880000	1.29045	0.791118	gene10456	JMY
CM008028.1	64980001	65020000	1.07521	0.790891	gene16492	PRDX3
CM008022.1	57260001	57300000	1.09532	0.790527	gene12182	CJ053
CM008018.1	18780001	18820000	2.91149	0.79025	gene8847	PGH1
CM008031.1	74460001	74500000	0.91023	0.789477	gene18581	WNT7A
CM008019.1	21540001	21580000	0.9521	0.789393	gene9668	TTLL5
CM008030.1	18060001	18100000	1.27361	0.788753	gene17273	CYLC1
CM008021.1	55340001	55380000	1.08771	0.788679	gene11449	LZIC
CM008028.1	97660001	97700000	1.55219	0.788063	gene16612	MMP16
CM008021.1	55360001	55400000	1.27489	0.787835	gene11449	LZIC
CM008030.1	4880001	4920000	0.958853	0.787538	gene17232	SNP25
CM008030.1	4880001	4920000	0.958853	0.787538	gene17233	NA
CM008038.1	11800001	11840000	1.29886	0.78678	gene20917	ATS1
CM008013.1	20280001	20320000	1.48923	0.786757	gene5158	DHB11
CM008040.1	116540001	116580000	0.916466	0.786281	gene21864	NDUB3
CM008040.1	116540001	116580000	0.916466	0.786281	gene21865	ROA1
CM008040.1	116540001	116580000	0.916466	0.786281	gene21866	CASP8
CM008009.1	11340001	11380000	0.920483	0.785817	gene986	S22AA
CM008009.1	11340001	11380000	0.920483	0.785817	gene987	S22A9
CM008028.1	30600001	30640000	1.49445	0.785609	gene16366	PLAG1
CM008016.1	20900001	20940000	1.36198	0.784943	gene6958	KANK3
CM008008.1	86540001	86580000	1.01042	0.784486	gene579	LRC4C
CM008008.1	79260001	79300000	2.12607	0.784254	gene539	HIPK3
CM008034.1	52400001	52440000	1.24514	0.783891	gene19493	E41L3
CM008033.1	34440001	34480000	2.7416	0.783713	gene19181	SYNE1
CM008033.1	34420001	34460000	2.54178	0.783276	gene19181	SYNE1
CM008021.1	65020001	65060000	1.12098	0.78324	gene11541	SSU72
CM008016.1	74260001	74300000	1.1524	0.783006	gene7488	RN168
CM008016.1	74260001	74300000	1.1524	0.783006	gene7489	RN168
CM008018.1	25160001	25200000	1.11461	0.781483	gene8868	ASAP2
CM008037.1	26840001	26880000	1.22195	0.781072	gene20462	ATP7B
CM008026.1	92780001	92820000	2.29085	0.780791	gene14699	PR23B
CM008026.1	92780001	92820000	2.29085	0.780791	gene14697	PR23B
CM008020.1	45380001	45420000	1.64954	0.780737	gene10825	CDK20
CM008036.1	51480001	51520000	2.05411	0.779605	gene20212	RFX3
CM008025.1	117720001	117760000	1.28047	0.778808	gene13815	F71F1
CM008027.1	121480001	121520000	0.86017	0.778749	gene15841	ATPF1
CM008027.1	121480001	121520000	0.86017	0.778749	gene15840	EFC14
CM008012.1	144260001	144300000	1.56673	0.777763	gene4425	PHB
CM008022.1	45720001	45760000	1.68732	0.777515	gene12109	PPIF
CM008017.1	4240001	4280000	1.82487	0.777049	gene7929	TRAP1
CM008026.1	26440001	26480000	2.10399	0.776512	gene14205	5HT3C
CM008026.1	26440001	26480000	2.10399	0.776512	gene14204	5HT3C
CM008017.1	36760001	36800000	1.00739	0.776463	gene8242	ITAM
CM008015.1	37660001	37700000	1.38785	0.775968	gene6459	TENS1
CM008015.1	37660001	37700000	1.38785	0.775968	gene6458	NRAM1
CM008026.1	29820001	29860000	1.33632	0.775824	gene14253
CM008027.1	110400001	110440000	2.27246	0.775438	gene15748	RL14
CM008022.1	24040001	24080000	1.01706	0.774053	gene11947	NMNA1
CM008013.1	69520001	69560000	1.08688	0.774018	gene5420	GBRG1
CM008014.1	51460001	51500000	1.13589	0.773395	gene5961	MYLIP
CM008030.1	22660001	22700000	1.61799	0.773104	gene17290	SMBT2
CM008016.1	79280001	79320000	1.48056	0.772992	gene7530	ARH37
CM008036.1	28360001	28400000	2.12385	0.77241	gene20110	DMRTA
CM008017.1	2920001	2960000	0.837353	0.771945	gene7879	PDPK1
CM008029.1	11160001	11200000	1.3576	0.771846	gene16783	TNR6B
CM008027.1	123020001	123060000	2.5205	0.771037	gene15871	NA
CM008033.1	34500001	34540000	1.40709	0.770779	gene19183	SYNE1
CM008033.1	44120001	44160000	1.27193	0.770615	gene19239	MPRI
CM008026.1	110640001	110680000	1.17779	0.769854	gene14783	P2Y12
CM008018.1	1660001	1700000	0.848651	0.769831	gene8569	TRAF2
CM008018.1	1660001	1700000	0.848651	0.769831	gene8570	FBXW5
CM008018.1	1660001	1700000	0.848651	0.769831	gene8572	LCN12
CM008018.1	1660001	1700000	0.848651	0.769831	gene8571	CO8G
CM008015.1	3860001	3900000	2.08178	0.769668	gene6101	PA2GF
CM008027.1	124900001	124940000	1.01549	0.769175	gene15911	IPO13
CM008027.1	124900001	124940000	1.01549	0.769175	gene15912	SIAT6
CM008027.1	32540001	32580000	0.997847	0.769149	gene15314	NR1H4
CM008017.1	35500001	35540000	2.1733	0.768872	gene8189	SE6L2
CM008017.1	35500001	35540000	2.1733	0.768872	gene8188	ASPH1
CM008017.1	35500001	35540000	2.1733	0.768872	gene8190	NA
CM008017.1	35500001	35540000	2.1733	0.768872	gene8191	CDIPT
CM008032.1	38000001	38040000	1.28906	0.768491	gene18801	NA
CM008018.1	1680001	1720000	1.13257	0.768052	gene8570	FBXW5
CM008018.1	1680001	1720000	1.13257	0.768052	gene8572	LCN12
CM008018.1	1680001	1720000	1.13257	0.768052	gene8571	CO8G
CM008027.1	22460001	22500000	1.03807	0.767979	gene15161	TUFT1
CM008022.1	36440001	36480000	1.7469	0.767368	gene12034	MICU1
CM008021.1	29660001	29700000	2.18526	0.76702	gene11259	SYEP
CM008017.1	40480001	40520000	1.56368	0.766563	gene8278	AUTS2
CM008023.1	17100001	17140000	1.70718	0.766546	gene12759	NA
CM008019.1	100920001	100960000	0.923396	0.766495	gene10338	TGM1
CM008019.1	100920001	100960000	0.923396	0.766495	gene10336	GMPR2
CM008019.1	100920001	100960000	0.923396	0.766495	gene10337	TINF2
CM008015.1	40840001	40880000	0.98563	0.76647	gene6499	XRCC5
CM008018.1	18740001	18780000	1.82685	0.766309	gene8847	PGH1
CM008036.1	75680001	75720000	1.54584	0.766158	gene20332	RECK
CM008019.1	11920001	11960000	2.18839	0.764738	gene9619	ZN639
CM008019.1	50160001	50200000	2.98539	0.764593	gene9885	DHSO
CM008026.1	92760001	92800000	1.74794	0.764423	gene14697	PR23B
CM008026.1	92760001	92800000	1.74794	0.764423	gene14699	PR23B
CM008028.1	30800001	30840000	1.66693	0.763835	gene16370	PENK
CM008014.1	64240001	64280000	1.19321	0.762658	gene6021	BPHL
CM008014.1	64240001	64280000	1.19321	0.762658	gene6022	RIPK1
CM008014.1	64240001	64280000	1.19321	0.762658	gene6020	TBB2A
CM008022.1	9400001	9440000	1.4967	0.762351	gene11876	ARI4B
CM008011.1	64080001	64120000	0.837169	0.76216	gene2646	LIPS
CM008011.1	64080001	64120000	0.837169	0.76216	gene2647	CNFN
CM008023.1	40760001	40800000	1.29527	0.761773	gene12873	TUT7
CM008037.1	1840001	1880000	1.26073	0.761101	gene20374	UBP10
CM008010.1	34360001	34400000	0.98936	0.76065	gene1486	ESPL1
CM008010.1	34360001	34400000	0.98936	0.76065	gene1485	MYG1
CM008010.1	34360001	34400000	0.98936	0.76065	gene1484	AAAS
CM008014.1	38920001	38960000	2.40563	0.760472	gene5857	ABT1
CM008016.1	75040001	75080000	1.43521	0.760129	gene7497	TCRG1
CM008027.1	27120001	27160000	0.927719	0.75999	gene15274	HMCS2
CM008019.1	50180001	50220000	3.2793	0.759873	gene9885	DHSO
CM008033.1	15720001	15760000	1.01715	0.759758	gene19075	INGR1
CM008015.1	40440001	40480000	2.66639	0.759244	gene6495	SMAL1
CM008013.1	67180001	67220000	1.14372	0.759038	gene5410	CORIN
CM008013.1	67180001	67220000	1.14372	0.759038	gene5411	CORIN
CM008028.1	97680001	97720000	2.45235	0.75817	gene16612	MMP16
CM008018.1	15260001	15300000	1.14714	0.757911	gene8812	PPP6
CM008028.1	64060001	64100000	1.67145	0.757484	gene16490	NA
CM008028.1	21760001	21800000	0.989955	0.756858	gene16318	ZHX1
CM008018.1	139700001	139740000	3.19661	0.756635	gene9556	APC1
CM008016.1	79480001	79520000	0.979755	0.756315	gene7531	PRGC2
CM008027.1	124860001	124900000	0.99709	0.756153	gene15906	SC6A9
CM008027.1	124860001	124900000	0.99709	0.756153	gene15908	B4GT2
CM008027.1	124860001	124900000	0.99709	0.756153	gene15910	DPH2
CM008027.1	124860001	124900000	0.99709	0.756153	gene15909	VATO
CM008027.1	124860001	124900000	0.99709	0.756153	gene15907	CCD24
CM008008.1	86600001	86640000	2.41715	0.754081	gene579	LRC4C
CM008027.1	27100001	27140000	1.10825	0.754053	gene15272	REG4
CM008016.1	23340001	23380000	1.11442	0.753384	gene7005	CTSRD
CM008016.1	23340001	23380000	1.11442	0.753384	gene7004	DUS3L
CM008033.1	34520001	34560000	1.08284	0.753349	gene19183	SYNE1
CM008011.1	27660001	27700000	1.1809	0.753269	gene2170	CHD9
CM008011.1	27660001	27700000	1.1809	0.753269	gene2169	CHD9
CM008028.1	30640001	30680000	1.04675	0.753077	gene16367	CHCH7
CM008027.1	59820001	59860000	0.952042	0.752798	gene15514	DC1L2
CM008009.1	14000001	14040000	2.43648	0.752741	gene1058	PAG2
CM008031.1	63820001	63860000	1.5874	0.752457	gene18427	DOCK3
CM008014.1	63660001	63700000	1.17826	0.751706	gene6018	PRP4B
CM008012.1	120700001	120740000	1.56835	0.749992	gene3963	TMM97
CM008012.1	120700001	120740000	1.56835	0.749992	gene3965	BACD2
CM008012.1	120700001	120740000	1.56835	0.749992	gene3964	IFT20
CM008012.1	120700001	120740000	1.56835	0.749992	gene3966	PDIP2
CM008038.1	11820001	11860000	1.19273	0.74973	gene20917	ATS1
CM008022.1	9420001	9460000	0.935053	0.749584	gene11876	ARI4B
CM008012.1	125340001	125380000	1.30003	0.749217	gene4079	MET16
CM008024.1	21980001	22020000	2.12962	0.748287	gene13150	SMS2
CM008016.1	79460001	79500000	1.51514	0.748133	gene7531	PRGC2
CM008025.1	118000001	118040000	1.01575	0.747989	gene13825	TNPO3
CM008018.1	25180001	25220000	0.886061	0.747734	gene8869	ITBP1
CM008018.1	25180001	25220000	0.886061	0.747734	gene8868	ASAP2
CM008036.1	75660001	75700000	1.93611	0.747645	gene20332	RECK
CM008018.1	139720001	139760000	2.00976	0.747607	gene9556	APC1
CM008025.1	117740001	117780000	1.20861	0.747526	gene13816	CALU
CM008025.1	117740001	117780000	1.20861	0.747526	gene13815	F71F1
CM008037.1	20740001	20780000	2.09842	0.747513	gene20433	ESTD
CM008026.1	69600001	69640000	1.48606	0.746884	gene14516	RUNX1
CM008017.1	35880001	35920000	1.29079	0.746779	gene8209	ITAL
CM008017.1	35880001	35920000	1.29079	0.746779	gene8210
CM008010.1	34180001	34220000	1.07882	0.745512	gene1483	SP1
CM008010.1	34180001	34220000	1.07882	0.745512	gene1482	AMHR2
CM008024.1	31940001	31980000	0.947296	0.745124	gene13185	DAPP1
CM008015.1	2260001	2300000	1.02283	0.744495	gene6074	PAX7
CM008013.1	15000001	15040000	1.04468	0.744486	gene5117	F193A
CM008013.1	15000001	15040000	1.04468	0.744486	gene5118	F193A
CM008025.1	84860001	84900000	1.60082	0.744168	gene13641	NA
CM008039.1	1740001	1780000	2.82573	0.74398	gene21093	CSMD1
CM008010.1	34380001	34420000	1.45874	0.743963	gene1486	ESPL1
CM008010.1	34380001	34420000	1.45874	0.743963	gene1488	MFSD5
CM008028.1	30620001	30660000	1.34483	0.743567	gene16367	CHCH7
CM008027.1	59480001	59520000	1.05627	0.743457	gene15507	NC2B
CM008034.1	81380001	81420000	1.08019	0.74337	gene19658	CAD20
CM008027.1	98180001	98220000	1.42372	0.743219	gene15696	AUXI
CM008032.1	77440001	77480000	0.967364	0.74266	gene18935	TRIO
CM008032.1	77440001	77480000	0.967364	0.74266	gene18936	TRIO
CM008026.1	92800001	92840000	1.69	0.742542	gene14699	PR23B
CM008032.1	38060001	38100000	1.4172	0.742197	gene18801	NA
CM008026.1	93520001	93560000	1.29525	0.740606	gene14705	NMNA3
CM008009.1	12900001	12940000	1.54606	0.740463	gene1031	BEST1
CM008025.1	117980001	118020000	0.94848	0.740268	gene13825	TNPO3
CM008028.1	17700001	17740000	1.4642	0.739777	gene16291	PIGP
CM008024.1	21960001	22000000	1.75522	0.739109	gene13150	SMS2
CM008016.1	79260001	79300000	1.50113	0.739104	gene7530	ARH37
CM008026.1	26420001	26460000	2.13836	0.738549	gene14204	5HT3C
CM008027.1	32280001	32320000	1.33456	0.73847	gene15310	TSN2
CM008020.1	69520001	69560000	1.61088	0.737548	gene10924	VIP1
CM008020.1	69520001	69560000	1.61088	0.737548	gene10923	MAP1A
CM008016.1	20920001	20960000	0.905543	0.736759	gene6959	ANGL4
CM008023.1	14660001	14700000	0.934476	0.736594	gene12736	MUSK
CM008031.1	67820001	67860000	2.90752	0.736441	gene18524	CXCR6
CM008027.1	123100001	123140000	1.6604	0.735546	gene15874	NA
CM008027.1	123100001	123140000	1.6604	0.735546	gene15877	MUTYH
CM008027.1	123100001	123140000	1.6604	0.735546	gene15876	TOE1
CM008027.1	123100001	123140000	1.6604	0.735546	gene15875	TESK2
