# Supplementary material for: Whole-genome sequencing of Tarim red deer (Cervus elaphus yarkandensis) reveals demographic history and adaptations to an arid-desert environment
Source: Front Zool. 2020 Oct 16;17:31. doi: 10.1186/s12983-020-00379-5 (PMC7565370; doi:10.1186/s12983-020-00379-5)
Supplement: Supplementary file 9 — Additional file 9: Table S9. List of genes in the overlapping regions selected by the top 5% highest XP-EHH values for Tarim red deer in XP-EHH analyses. [file 12983_2020_379_MOESM9_ESM.xlsx]

## Sheet: Sheet1
Additional file 9: Table S9. List of genes in the overlapping regions selected by the top 5% highest XP-EHH values for Tarim red deer in XP-EHH analyses.
Chromosome	Starting position	Ending position	Ztrans value	Gene ID	Gene name
CM008031.1	67830001	67840001	6.01582	gene18524	CXCR6
CM008028.1	25050001	25060001	5.75756	gene16332	PRS40
CM008028.1	25055001	25065001	5.65513	gene16332	PRS40
CM008031.1	67825001	67835001	5.56905	gene18524	CXCR6
CM008015.1	40490001	40500001	5.45354	gene6496	SMAL1
CM008015.1	40475001	40485001	5.26176	gene6495	SMAL1
CM008026.1	61710001	61720001	5.0569	gene14465	GLT15
CM008015.1	40470001	40480001	5.02312	gene6495	SMAL1
CM008028.1	64085001	64095001	4.97082	gene16490	NA
CM008015.1	40495001	40505001	4.81064	gene6496	SMAL1
CM008028.1	25045001	25055001	4.81064	gene16332	PRS40
CM008031.1	67820001	67830001	4.78012	gene18524	CXCR6
CM008027.1	123040001	123050001	4.7616	gene15871	NA
CM008027.1	123050001	123060001	4.75833	gene15871	NA
CM008033.1	1750001	1760001	4.75288	gene19000	H90B3
CM008026.1	61705001	61715001	4.7507	gene14465	GLT15
CM008015.1	40480001	40490001	4.73	gene6495	SMAL1
CM008028.1	64090001	64100001	4.72237	gene16490	NA
CM008031.1	67805001	67815001	4.6875	gene18523	FYCO1
CM008009.1	14010001	14020001	4.68641	gene1058	PAG2
CM008027.1	123035001	123045001	4.6777	gene15871	NA
CM008027.1	123045001	123055001	4.67225	gene15871	NA
CM008033.1	1745001	1755001	4.64174	gene19000	H90B3
CM008031.1	67810001	67820001	4.60796	gene18523	FYCO1
CM008031.1	67815001	67825001	4.58616	gene18523	FYCO1
CM008031.1	67800001	67810001	4.51424	gene18523	FYCO1
CM008026.1	61700001	61710001	4.4347	gene14465	GLT15
CM008031.1	67795001	67805001	4.39547	gene18523	FYCO1
CM008025.1	84855001	84865001	4.36278	gene13641	NA
CM008028.1	64080001	64090001	4.3606	gene16490	NA
CM008025.1	9185001	9195001	4.34861	gene13335	SUN3
CM008026.1	61695001	61705001	4.34752	gene14465	GLT15
CM008026.1	61685001	61695001	4.34317	gene14465	GLT15
CM008021.1	7010001	7020001	4.34208	gene11215	CFAH
CM008039.1	1750001	1760001	4.29849	gene21093	CSMD1
CM008019.1	11940001	11950001	4.28977	gene9619	ZN639
CM008025.1	84860001	84870001	4.27125	gene13641	NA
CM008039.1	1755001	1765001	4.26798	gene21093	CSMD1
CM008026.1	61690001	61700001	4.23202	gene14465	GLT15
CM008026.1	61680001	61690001	4.22875	gene14465	GLT15
CM008028.1	97720001	97730001	4.19388	gene16612	MMP16
CM008027.1	123030001	123040001	4.1808	gene15871	NA
CM008019.1	11935001	11945001	4.17862	gene9619	ZN639
CM008039.1	1745001	1755001	4.15574	gene21093	CSMD1
CM008026.1	61675001	61685001	4.11869	gene14465	GLT15
CM008021.1	7025001	7035001	4.11433	gene11215	CFAH
CM008027.1	123025001	123035001	4.11215	gene15871	NA
CM008027.1	123810001	123820001	4.07402	gene15887	BEST4
CM008027.1	123810001	123820001	4.07402	gene15888	RS8
CM008021.1	7005001	7015001	4.05876	gene11215	CFAH
CM008027.1	123055001	123065001	4.05658	gene15871	NA
CM008009.1	35450001	35460001	4.03043	gene1214	FANCF
CM008028.1	97710001	97720001	4.02062	gene16612	MMP16
CM008028.1	97705001	97715001	4.00973	gene16612	MMP16
CM008019.1	11945001	11955001	3.99774	gene9619	ZN639
CM008028.1	97715001	97725001	3.98793	gene16612	MMP16
CM008033.1	23145001	23155001	3.97921	gene19112	FUCO2
CM008009.1	35350001	35360001	3.96832	gene1214	FANCF
CM008008.1	86570001	86580001	3.9487	gene579	LRC4C
CM008017.1	36390001	36400001	3.93127	gene8226	FXL19
CM008028.1	97700001	97710001	3.93018	gene16612	MMP16
CM008019.1	112790001	112800001	3.91928	gene10432	PE2R2
CM008019.1	112785001	112795001	3.9171	gene10432	PE2R2
CM008008.1	86565001	86575001	3.91601	gene579	LRC4C
CM008015.1	3880001	3890001	3.90948	gene6101	PA2GF
CM008028.1	64010001	64020001	3.90294	gene16490	NA
CM008025.1	84985001	84995001	3.8855	gene13642
CM008028.1	81410001	81420001	3.87352	gene16540	UBR5
CM008028.1	81405001	81415001	3.86916	gene16540	UBR5
CM008018.1	139645001	139655001	3.86044	gene9554	APC1
CM008027.1	121705001	121715001	3.84845	gene15845	DMBX1
CM008021.1	7030001	7040001	3.84518	gene11215	CFAH
CM008009.1	35345001	35355001	3.83865	gene1214	FANCF
CM008027.1	123020001	123030001	3.8223	gene15871	NA
CM008008.1	20140001	20150001	3.82121	gene63	PIWL4
CM008026.1	93615001	93625001	3.8114	gene14705	NMNA3
CM008019.1	112840001	112850001	3.79615	gene10432	PE2R2
CM008021.1	7015001	7025001	3.79397	gene11215	CFAH
CM008025.1	84990001	85000001	3.79397	gene13642
CM008026.1	61530001	61540001	3.78416	gene14462	RFTN1
CM008028.1	64075001	64085001	3.78416	gene16490	NA
CM008026.1	93610001	93620001	3.7798	gene14705	NMNA3
CM008027.1	134115001	134125001	3.77654	gene16028	STK40
CM008015.1	3875001	3885001	3.77327	gene6101	PA2GF
CM008026.1	61535001	61545001	3.77327	gene14462	RFTN1
CM008027.1	123805001	123815001	3.77109	gene15887	BEST4
CM008031.1	62980001	62990001	3.77109	gene18402	UBP19
CM008031.1	62980001	62990001	3.77109	gene18403	LAMB2
CM008008.1	20095001	20105001	3.76673	gene63	PIWL4
CM008009.1	35445001	35455001	3.76019	gene1214	FANCF
CM008016.1	3545001	3555001	3.75256	gene6601	OBSCN
CM008026.1	91955001	91965001	3.75256	gene14684	PP14A
CM008031.1	62985001	62995001	3.74929	gene18403	LAMB2
CM008028.1	64005001	64015001	3.7482	gene16490	NA
CM008027.1	134110001	134120001	3.74602	gene16028	STK40
CM008016.1	3550001	3560001	3.74493	gene6601	OBSCN
CM008016.1	80200001	80210001	3.74167	gene7545	RS14
CM008016.1	23340001	23350001	3.73077	gene7004	DUS3L
CM008016.1	23340001	23350001	3.73077	gene7005	CTSRD
CM008028.1	81520001	81530001	3.73077	gene16542	RIR2B
CM008018.1	16120001	16130001	3.72968	gene8823	STF1
CM008008.1	20145001	20155001	3.72641	gene63	PIWL4
CM008016.1	23345001	23355001	3.72532	gene7005	CTSRD
CM008008.1	86560001	86570001	3.72314	gene579	LRC4C
CM008018.1	16115001	16125001	3.72205	gene8823	STF1
CM008037.1	26815001	26825001	3.71987	gene20462	ATP7B
CM008009.1	35355001	35365001	3.71878	gene1214	FANCF
CM008017.1	36795001	36805001	3.7166	gene8243	ITAX
CM008017.1	36785001	36795001	3.71442	gene8242	ITAM
CM008008.1	20100001	20110001	3.71333	gene63	PIWL4
CM008040.1	34620001	34630001	3.71224	gene21562	G6PC2
CM008019.1	112795001	112805001	3.70898	gene10432	PE2R2
CM008008.1	20135001	20145001	3.70789	gene63	PIWL4
CM008027.1	123815001	123825001	3.70789	gene15888	RS8
CM008017.1	36385001	36395001	3.70462	gene8226	FXL19
CM008033.1	23020001	23030001	3.70244	gene19110	ADAT2
CM008016.1	62115001	62125001	3.69917	gene7383	TRPC7
CM008029.1	49295001	49305001	3.69917	gene17123	CCD91
CM008015.1	3885001	3895001	3.69481	gene6101	PA2GF
CM008028.1	97725001	97735001	3.69372	gene16612	MMP16
CM008019.1	112800001	112810001	3.69045	gene10432	PE2R2
CM008032.1	38230001	38240001	3.68827	gene18801	NA
CM008016.1	80195001	80205001	3.68391	gene7545	RS14
CM008008.1	20130001	20140001	3.67846	gene63	PIWL4
CM008037.1	26820001	26830001	3.6752	gene20462	ATP7B
CM008019.1	34785001	34795001	3.67302	gene9788	B3GL1
CM008040.1	34615001	34625001	3.67302	gene21562	G6PC2
CM008016.1	23335001	23345001	3.67084	gene7004	DUS3L
CM008021.1	53575001	53585001	3.66975	gene11428	PTHD2
CM008028.1	64095001	64105001	3.66975	gene16490	NA
CM008016.1	23350001	23360001	3.66539	gene7005	CTSRD
CM008021.1	6990001	7000001	3.66103	gene11215	CFAH
CM008040.1	34585001	34595001	3.66103	gene21560	ABCBB
CM008018.1	16110001	16120001	3.65885	gene8823	STF1
CM008033.1	23025001	23035001	3.64904	gene19110	ADAT2
CM008019.1	24150001	24160001	3.64686	gene9698	VSX2
CM008019.1	112845001	112855001	3.64577	gene10432	PE2R2
CM008027.1	123015001	123025001	3.64577	gene15871	NA
CM008033.1	23015001	23025001	3.64577	gene19110	ADAT2
CM008019.1	116085001	116095001	3.63706	gene10462	SCAM1
CM008040.1	34590001	34600001	3.63706	gene21560	ABCBB
CM008020.1	25710001	25720001	3.63488	gene10611	RHCG
CM008019.1	24160001	24170001	3.6327	gene9698	VSX2
CM008029.1	21025001	21035001	3.6327	gene16918	VWF
CM008019.1	24155001	24165001	3.62725	gene9698	VSX2
CM008033.1	23140001	23150001	3.61962	gene19112	FUCO2
CM008027.1	123010001	123020001	3.61853	gene15871	NA
CM008040.1	34595001	34605001	3.60982	gene21560	ABCBB
CM008026.1	81005001	81015001	3.60328	gene14617	NEK11
CM008031.1	67765001	67775001	3.59783	gene18522	NA
CM008016.1	62120001	62130001	3.59456	gene7383	TRPC7
CM008018.1	2745001	2755001	3.59238	gene8605	FRIL
CM008009.1	35330001	35340001	3.58802	gene1214	FANCF
CM008034.1	78500001	78510001	3.58475	gene19648	ZN532
CM008009.1	35005001	35015001	3.58148	gene1214	FANCF
CM008019.1	116080001	116090001	3.58039	gene10462	SCAM1
CM008040.1	34640001	34650001	3.58039	gene21563	SPC25
CM008008.1	86610001	86620001	3.57821	gene579	LRC4C
CM008032.1	38225001	38235001	3.57604	gene18801	NA
CM008037.1	26825001	26835001	3.57495	gene20462	ATP7B
CM008009.1	35525001	35535001	3.57386	gene1214	FANCF
CM008011.1	30680001	30690001	3.57059	gene2193	MT4
CM008019.1	25015001	25025001	3.57059	gene9714	HEAT4
CM008019.1	112805001	112815001	3.57059	gene10432	PE2R2
CM008009.1	14155001	14165001	3.56405	gene1061	PAG2
CM008040.1	38105001	38115001	3.56296	gene21573	SCN7A
CM008019.1	34780001	34790001	3.56078	gene9788	B3GL1
CM008027.1	134120001	134130001	3.5586	gene16028	STK40
CM008037.1	59900001	59910001	3.55642	gene20621	TSPY8
CM008017.1	35520001	35530001	3.55315	gene8189	SE6L2
CM008017.1	36800001	36810001	3.54661	gene8243	ITAX
CM008016.1	3540001	3550001	3.54334	gene6601	OBSCN
CM008031.1	67770001	67780001	3.54117	gene18523	FYCO1
CM008016.1	80205001	80215001	3.5379	gene7545	RS14
CM008018.1	16105001	16115001	3.5379	gene8823	STF1
CM008009.1	35325001	35335001	3.53572	gene1214	FANCF
CM008028.1	64015001	64025001	3.53354	gene16490	NA
CM008021.1	53580001	53590001	3.52918	gene11428	PTHD2
CM008039.1	1760001	1770001	3.52809	gene21093	CSMD1
CM008039.1	1765001	1775001	3.52809	gene21093	CSMD1
CM008018.1	139620001	139630001	3.527	gene9554	APC1
CM008026.1	61525001	61535001	3.527	gene14462	RFTN1
CM008031.1	62975001	62985001	3.527	gene18402	UBP19
CM008017.1	35525001	35535001	3.52591	gene8189	SE6L2
CM008028.1	81435001	81445001	3.52591	gene16540	UBR5
CM008019.1	25010001	25020001	3.51937	gene9714	HEAT4
CM008033.1	23150001	23160001	3.51719	gene19112	FUCO2
CM008031.1	67760001	67770001	3.51501	gene18522	NA
CM008017.1	35530001	35540001	3.51174	gene8189	SE6L2
CM008017.1	35530001	35540001	3.51174	gene8190	NA
CM008017.1	35530001	35540001	3.51174	gene8191	CDIPT
CM008027.1	121700001	121710001	3.51065	gene15845	DMBX1
CM008026.1	91950001	91960001	3.50848	gene14684	PP14A
CM008028.1	64000001	64010001	3.50848	gene16490	NA
CM008027.1	123005001	123015001	3.50739	gene15871	NA
CM008009.1	35340001	35350001	3.5063	gene1214	FANCF
CM008033.1	23030001	23040001	3.5063	gene19110	ADAT2
CM008021.1	7020001	7030001	3.49976	gene11215	CFAH
CM008028.1	97865001	97875001	3.49649	gene16612	MMP16
CM008018.1	16090001	16100001	3.4954	gene8822	NR6A1
CM008026.1	114840001	114850001	3.49322	gene14797	ARHGQ
CM008025.1	70970001	70980001	3.49104	gene13582	DOCK4
CM008019.1	112835001	112845001	3.48886	gene10432	PE2R2
CM008028.1	81440001	81450001	3.48886	gene16540	UBR5
CM008036.1	75360001	75370001	3.48886	gene20323	TLN1
CM008009.1	14015001	14025001	3.48341	gene1058	PAG2
CM008008.1	20150001	20160001	3.48232	gene63	PIWL4
CM008029.1	21020001	21030001	3.48123	gene16917	VWF
CM008029.1	21020001	21030001	3.48123	gene16918	VWF
CM008017.1	5100001	5110001	3.47905	gene7951	MGRN1
CM008040.1	38100001	38110001	3.47905	gene21573	SCN7A
CM008033.1	23005001	23015001	3.47687	gene19110	ADAT2
CM008018.1	16085001	16095001	3.4747	gene8822	NR6A1
CM008025.1	71005001	71015001	3.47034	gene13583	DOCK4
CM008028.1	64070001	64080001	3.47034	gene16490	NA
CM008037.1	59905001	59915001	3.46707	gene20621	TSPY8
CM008025.1	71000001	71010001	3.46489	gene13583	DOCK4
CM008020.1	25705001	25715001	3.45944	gene10611	RHCG
CM008019.1	47280001	47290001	3.45835	gene9865	NA
CM008008.1	20090001	20100001	3.45726	gene63	PIWL4
CM008017.1	36780001	36790001	3.45617	gene8242	ITAM
CM008027.1	125210001	125220001	3.45617	gene15916	PTPRF
CM008028.1	81415001	81425001	3.45617	gene16540	UBR5
CM008026.1	93395001	93405001	3.45399	gene14703	RET2
CM008020.1	69520001	69530001	3.45181	gene10923	MAP1A
CM008028.1	81420001	81430001	3.45181	gene16540	UBR5
CM008026.1	92725001	92735001	3.44963	gene14697	PR23B
CM008026.1	112160001	112170001	3.44963	gene14793	NA
CM008040.1	34600001	34610001	3.44636	gene21560	ABCBB
CM008017.1	5095001	5105001	3.44418	gene7951	MGRN1
CM008026.1	81000001	81010001	3.44418	gene14617	NEK11
CM008008.1	86605001	86615001	3.44309	gene579	LRC4C
CM008025.1	70965001	70975001	3.44201	gene13582	DOCK4
CM008009.1	35520001	35530001	3.43983	gene1214	FANCF
CM008040.1	34610001	34620001	3.43765	gene21562	G6PC2
CM008031.1	67780001	67790001	3.43656	gene18523	FYCO1
CM008031.1	67790001	67800001	3.4322	gene18523	FYCO1
CM008026.1	38940001	38950001	3.42893	gene14292	LSG1
CM008019.1	47285001	47295001	3.42784	gene9865	NA
CM008033.1	23010001	23020001	3.42457	gene19110	ADAT2
CM008009.1	14150001	14160001	3.41912	gene1061	PAG2
CM008027.1	123060001	123070001	3.41476	gene15871	NA
CM008027.1	123060001	123070001	3.41476	gene15874	NA
CM008027.1	123060001	123070001	3.41476	gene15873	BNI3L
CM008028.1	97860001	97870001	3.41476	gene16612	MMP16
CM008026.1	114835001	114845001	3.41149	gene14797	ARHGQ
CM008026.1	114910001	114920001	3.41149	gene14800	DHX36
CM008031.1	67775001	67785001	3.41149	gene18523	FYCO1
CM008019.1	3435001	3445001	3.40387	gene9601	SPAT7
CM008027.1	121785001	121795001	3.4006	gene15846	FAAH1
CM008027.1	123000001	123010001	3.39951	gene15871	NA
CM008018.1	16080001	16090001	3.39733	gene8822	NR6A1
CM008036.1	75695001	75705001	3.39406	gene20332	RECK
CM008026.1	114915001	114925001	3.39297	gene14800	DHX36
CM008036.1	75690001	75700001	3.39188	gene20332	RECK
CM008018.1	139625001	139635001	3.3897	gene9554	APC1
CM008013.1	66045001	66055001	3.38861	gene5394	FRYL
CM008026.1	112165001	112175001	3.38861	gene14793	NA
CM008016.1	18920001	18930001	3.38752	gene6901	SMCA4
CM008020.1	69525001	69535001	3.38534	gene10923	MAP1A
CM008025.1	70975001	70985001	3.38534	gene13582	DOCK4
CM008027.1	134105001	134115001	3.38425	gene16028	STK40
CM008028.1	81425001	81435001	3.38425	gene16540	UBR5
CM008031.1	62970001	62980001	3.38425	gene18402	UBP19
CM008031.1	62970001	62980001	3.38425	gene18401	UBP19
CM008019.1	112775001	112785001	3.38316	gene10432	PE2R2
CM008019.1	112780001	112790001	3.38316	gene10432	PE2R2
CM008018.1	15655001	15665001	3.38207	gene8815	GOGA1
CM008025.1	71010001	71020001	3.37989	gene13583	DOCK4
CM008024.1	21965001	21975001	3.37771	gene13150	SMS2
CM008009.1	35955001	35965001	3.37662	gene1217	G3P
CM008026.1	81010001	81020001	3.37662	gene14617	NEK11
CM008026.1	114850001	114860001	3.37662	gene14798	DHX36
CM008008.1	86555001	86565001	3.37554	gene579	LRC4C
CM008031.1	67785001	67795001	3.37445	gene18523	FYCO1
CM008036.1	75355001	75365001	3.37118	gene20323	TLN1
CM008020.1	83630001	83640001	3.37009	gene11024	SYWC
CM008016.1	74360001	74370001	3.369	gene7489	RN168
CM008040.1	34645001	34655001	3.369	gene21563	SPC25
CM008012.1	3215001	3225001	3.36682	gene3185	DEPD5
CM008027.1	121780001	121790001	3.36464	gene15846	FAAH1
CM008009.1	35000001	35010001	3.36246	gene1214	FANCF
CM008028.1	81515001	81525001	3.3581	gene16542	RIR2B
CM008008.1	86575001	86585001	3.35592	gene579	LRC4C
CM008026.1	38945001	38955001	3.35592	gene14292	LSG1
CM008034.1	78505001	78515001	3.35374	gene19648	ZN532
CM008018.1	15645001	15655001	3.35265	gene8815	GOGA1
CM008021.1	7055001	7065001	3.35156	gene11216	CFAH
CM008019.1	114815001	114825001	3.35047	gene10455	JMY
CM008012.1	4380001	4390001	3.34938	gene3206	PESC
CM008008.1	20000001	20010001	3.34829	gene63	PIWL4
CM008017.1	36805001	36815001	3.34829	gene8243	ITAX
CM008025.1	83570001	83580001	3.3472	gene13636	CHIO
CM008018.1	15650001	15660001	3.34611	gene8815	GOGA1
CM008027.1	123790001	123800001	3.34393	gene15886	PLK3
CM008027.1	123790001	123800001	3.34393	gene15885	NA
CM008031.1	67755001	67765001	3.34284	gene18522	NA
CM008016.1	74355001	74365001	3.33958	gene7489	RN168
CM008026.1	38935001	38945001	3.33958	gene14292	LSG1
CM008026.1	115020001	115030001	3.33958	gene14801	GP149
CM008011.1	37600001	37610001	3.33522	gene2265	CADH8
CM008018.1	2740001	2750001	3.33304	gene8605	FRIL
CM008028.1	35220001	35230001	3.33304	gene16381	CLVS1
CM008011.1	37605001	37615001	3.33195	gene2265	CADH8
CM008028.1	64100001	64110001	3.33086	gene16490	NA
CM008017.1	38650001	38660001	3.32977	gene8272	CABP8
CM008026.1	114920001	114930001	3.32977	gene14800	DHX36
CM008027.1	121790001	121800001	3.32868	gene15846	FAAH1
CM008028.1	97695001	97705001	3.32759	gene16612	MMP16
CM008009.1	35335001	35345001	3.32432	gene1214	FANCF
CM008029.1	49300001	49310001	3.32105	gene17123	CCD91
CM008027.1	80350001	80360001	3.31887	gene15622	NA
CM008028.1	81395001	81405001	3.31778	gene16540	UBR5
CM008009.1	12915001	12925001	3.31669	gene1031	BEST1
CM008037.1	26830001	26840001	3.31669	gene20462	ATP7B
CM008016.1	18925001	18935001	3.3156	gene6901	SMCA4
CM008025.1	117935001	117945001	3.3156	gene13823	KCP
CM008025.1	117935001	117945001	3.3156	gene13822	KCP
CM008028.1	97870001	97880001	3.3156	gene16612	MMP16
CM008026.1	114905001	114915001	3.31451	gene14800	DHX36
CM008019.1	3155001	3165001	3.31124	gene9591	EMAL5
CM008026.1	92720001	92730001	3.31015	gene14697	PR23B
CM008008.1	86615001	86625001	3.30907	gene579	LRC4C
CM008020.1	25700001	25710001	3.30689	gene10611	RHCG
CM008028.1	37950001	37960001	3.30144	gene16387	YTHD3
CM008009.1	35140001	35150001	3.29926	gene1214	FANCF
CM008024.1	21960001	21970001	3.29708	gene13150	SMS2
CM008041.1	49295001	49305001	3.28727	gene22203	TF2LX
CM008027.1	121775001	121785001	3.284	gene15846	FAAH1
CM008020.1	69540001	69550001	3.28182	gene10924	VIP1
CM008031.1	62990001	63000001	3.28182	gene18403	LAMB2
CM008019.1	112130001	112140001	3.27964	gene10420	IGDC3
CM008020.1	83635001	83645001	3.27964	gene11024	SYWC
CM008026.1	46445001	46455001	3.27964	gene14379	DTX3L
CM008028.1	81400001	81410001	3.27637	gene16540	UBR5
CM008028.1	81430001	81440001	3.27637	gene16540	UBR5
CM008008.1	86600001	86610001	3.27311	gene579	LRC4C
CM008026.1	97500001	97510001	3.26875	gene14726	ATR
CM008018.1	15640001	15650001	3.26766	gene8815	GOGA1
CM008020.1	69535001	69545001	3.26766	gene10924	VIP1
CM008033.1	16920001	16930001	3.26766	gene19082	BIG3
CM008019.1	3430001	3440001	3.26439	gene9601	SPAT7
CM008028.1	97855001	97865001	3.26221	gene16612	MMP16
CM008008.1	20155001	20165001	3.26003	gene63	PIWL4
CM008027.1	121795001	121805001	3.26003	gene15846	FAAH1
CM008027.1	125215001	125225001	3.25894	gene15916	PTPRF
CM008016.1	72160001	72170001	3.25785	gene7486	KCD16
CM008027.1	26635001	26645001	3.25676	gene15264	NA
CM008041.1	62810001	62820001	3.25676	gene22234	NA
CM008019.1	112830001	112840001	3.25567	gene10432	PE2R2
CM008028.1	81525001	81535001	3.25567	gene16542	RIR2B
CM008009.1	54130001	54140001	3.25349	gene1278	RAB38
CM008011.1	30675001	30685001	3.25349	gene2193	MT4
CM008026.1	38950001	38960001	3.25349	gene14292	LSG1
CM008018.1	139640001	139650001	3.24804	gene9554	APC1
CM008028.1	81390001	81400001	3.24804	gene16540	UBR5
CM008036.1	75310001	75320001	3.24804	gene20320	ARG39
CM008036.1	75310001	75320001	3.24804	gene20319	CC107
CM008024.1	7935001	7945001	3.24695	gene13084	MET14
CM008025.1	71025001	71035001	3.24586	gene13583	DOCK4
CM008016.1	3555001	3565001	3.24151	gene6601	OBSCN
CM008020.1	83625001	83635001	3.24151	gene11024	SYWC
CM008027.1	123065001	123075001	3.24042	gene15874	NA
CM008027.1	123065001	123075001	3.24042	gene15871	NA
CM008027.1	123065001	123075001	3.24042	gene15873	BNI3L
CM008019.1	11930001	11940001	3.23933	gene9619	ZN639
CM008018.1	15660001	15670001	3.23606	gene8815	GOGA1
CM008020.1	69515001	69525001	3.23388	gene10923	MAP1A
CM008015.1	10160001	10170001	3.23279	gene6193	RUNX3
CM008021.1	19255001	19265001	3.23279	gene11242	BRNP3
CM008026.1	114900001	114910001	3.23279	gene14800	DHX36
CM008036.1	75305001	75315001	3.23279	gene20320	ARG39
CM008036.1	75305001	75315001	3.23279	gene20319	CC107
CM008021.1	7050001	7060001	3.2317	gene11216	CFAH
CM008027.1	123070001	123080001	3.2317	gene15874	NA
CM008040.1	34580001	34590001	3.23061	gene21560	ABCBB
CM008020.1	69530001	69540001	3.22952	gene10924	VIP1
CM008020.1	69530001	69540001	3.22952	gene10923	MAP1A
CM008026.1	114925001	114935001	3.22734	gene14800	DHX36
CM008028.1	97850001	97860001	3.22734	gene16612	MMP16
CM008027.1	121800001	121810001	3.22516	gene15846	FAAH1
CM008028.1	23630001	23640001	3.22516	gene16325	RPN2
CM008028.1	23630001	23640001	3.22516	gene16326	RPN2
CM008040.1	38095001	38105001	3.22516	gene21573	SCN7A
CM008026.1	114855001	114865001	3.22407	gene14798	DHX36
CM008041.1	62805001	62815001	3.22298	gene22234	NA
CM008016.1	31065001	31075001	3.22189	gene7133	PRD14
CM008016.1	97260001	97270001	3.22189	gene7643	SCMC3
CM008009.1	35455001	35465001	3.2208	gene1214	FANCF
CM008027.1	123750001	123760001	3.2208	gene15881	PTC2
CM008028.1	97905001	97915001	3.2208	gene16612	MMP16
CM008028.1	97910001	97920001	3.2208	gene16612	MMP16
CM008040.1	34650001	34660001	3.21426	gene21563	SPC25
CM008012.1	27400001	27410001	3.21317	gene3495	U1SBP
CM008012.1	27400001	27410001	3.21317	gene3496	RIPL1
CM008021.1	53270001	53280001	3.2099	gene11421	CA167
CM008033.1	23130001	23140001	3.20773	gene19112	FUCO2
CM008028.1	21665001	21675001	3.20446	gene16316	NTAQ1
CM008028.1	97845001	97855001	3.20337	gene16612	MMP16
CM008009.1	35040001	35050001	3.20119	gene1214	FANCF
CM008019.1	112810001	112820001	3.2001	gene10432	PE2R2
CM008028.1	97840001	97850001	3.19901	gene16612	MMP16
CM008017.1	38655001	38665001	3.19574	gene8272	CABP8
CM008031.1	64640001	64650001	3.19029	gene18446	S38A3
CM008019.1	25005001	25015001	3.18702	gene9714	HEAT4
CM008026.1	97495001	97505001	3.18593	gene14726	ATR
CM008009.1	36130001	36140001	3.18484	gene1217	G3P
CM008017.1	36870001	36880001	3.18375	gene8244	ITAD
CM008019.1	25000001	25010001	3.18375	gene9714	HEAT4
CM008028.1	97875001	97885001	3.18048	gene16612	MMP16
CM008018.1	139630001	139640001	3.17939	gene9554	APC1
CM008021.1	19260001	19270001	3.17939	gene11242	BRNP3
CM008020.1	69510001	69520001	3.17721	gene10923	MAP1A
CM008024.1	21955001	21965001	3.17721	gene13150	SMS2
CM008017.1	36845001	36855001	3.17612	gene8244	ITAD
CM008017.1	36850001	36860001	3.17612	gene8244	ITAD
CM008027.1	80345001	80355001	3.17612	gene15622	NA
CM008025.1	117940001	117950001	3.17504	gene13823	KCP
CM008040.1	104015001	104025001	3.17504	gene21794	MYO1B
CM008013.1	66015001	66025001	3.17286	gene5394	FRYL
CM008009.1	36125001	36135001	3.17177	gene1217	G3P
CM008036.1	75315001	75325001	3.17177	gene20320	ARG39
CM008036.1	75315001	75325001	3.17177	gene20321	CAH9
CM008009.1	35145001	35155001	3.16959	gene1214	FANCF
CM008017.1	36855001	36865001	3.16959	gene8244	ITAD
CM008018.1	15635001	15645001	3.16959	gene8815	GOGA1
CM008033.1	23125001	23135001	3.16959	gene19112	FUCO2
CM008011.1	30725001	30735001	3.1685	gene2194	BBS2
CM008027.1	125205001	125215001	3.1685	gene15916	PTPRF
CM008016.1	68030001	68040001	3.16741	gene7460	PCDBF
CM008017.1	36810001	36820001	3.16741	gene8243	ITAX
CM008026.1	115025001	115035001	3.16741	gene14801	GP149
CM008017.1	4115001	4125001	3.16632	gene7924	CLUA1
CM008028.1	97885001	97895001	3.16632	gene16612	MMP16
CM008039.1	1720001	1730001	3.16632	gene21093	CSMD1
CM008017.1	35515001	35525001	3.16523	gene8189	SE6L2
CM008019.1	33085001	33095001	3.16414	gene9784	MASU1
CM008033.1	23135001	23145001	3.16305	gene19112	FUCO2
CM008021.1	48450001	48460001	3.16196	gene11372	NTM1B
CM008039.1	1725001	1735001	3.16196	gene21093	CSMD1
CM008008.1	20125001	20135001	3.16087	gene63	PIWL4
CM008019.1	33120001	33130001	3.16087	gene9784	MASU1
CM008029.1	20990001	21000001	3.15978	gene16916	VWF
CM008008.1	20105001	20115001	3.15869	gene63	PIWL4
CM008008.1	86550001	86560001	3.1576	gene579	LRC4C
CM008026.1	92730001	92740001	3.1576	gene14697	PR23B
CM008019.1	44705001	44715001	3.15542	gene9852	EXOC5
CM008027.1	123075001	123085001	3.15542	gene15874	NA
CM008029.1	51065001	51075001	3.15542	gene17129	OVCH1
CM008009.1	35045001	35055001	3.15433	gene1214	FANCF
CM008009.1	35460001	35470001	3.15433	gene1214	FANCF
CM008021.1	53585001	53595001	3.15324	gene11428	PTHD2
CM008009.1	35320001	35330001	3.15215	gene1214	FANCF
CM008017.1	36865001	36875001	3.15215	gene8244	ITAD
CM008019.1	44700001	44710001	3.15215	gene9852	EXOC5
CM008016.1	23355001	23365001	3.14997	gene7005	CTSRD
CM008009.1	35055001	35065001	3.14888	gene1214	FANCF
CM008008.1	20080001	20090001	3.1467	gene63	PIWL4
CM008028.1	35215001	35225001	3.14561	gene16381	CLVS1
CM008019.1	112850001	112860001	3.14234	gene10432	PE2R2
CM008016.1	97255001	97265001	3.14126	gene7643	SCMC3
CM008026.1	93580001	93590001	3.14126	gene14705	NMNA3
CM008028.1	97730001	97740001	3.14017	gene16612	MMP16
CM008026.1	38930001	38940001	3.13908	gene14292	LSG1
CM008016.1	68035001	68045001	3.1369	gene7460	PCDBF
CM008023.1	32760001	32770001	3.1369	gene12822	TRI50
CM008008.1	20075001	20085001	3.13254	gene63	PIWL4
CM008017.1	38645001	38655001	3.13254	gene8272	CABP8
CM008024.1	21970001	21980001	3.13254	gene13150	SMS2
CM008019.1	33475001	33485001	3.12927	gene9784	MASU1
CM008019.1	112125001	112135001	3.12818	gene10420	IGDC3
CM008019.1	112825001	112835001	3.12709	gene10432	PE2R2
CM008026.1	26365001	26375001	3.126	gene14203	MRP5
CM008017.1	4120001	4130001	3.12491	gene7924	CLUA1
CM008026.1	91945001	91955001	3.12491	gene14684	PP14A
CM008026.1	114895001	114905001	3.12382	gene14800	DHX36
CM008020.1	69505001	69515001	3.12273	gene10923	MAP1A
CM008029.1	20995001	21005001	3.12273	gene16916	VWF
CM008024.1	21910001	21920001	3.12055	gene13149	CP2U1
CM008026.1	70350001	70360001	3.12055	gene14518	NA
CM008026.1	28395001	28405001	3.11946	gene14230	M3K13
CM008026.1	93400001	93410001	3.11946	gene14703	RET2
CM008009.1	54150001	54160001	3.11837	gene1278	RAB38
CM008012.1	27405001	27415001	3.11837	gene3496	RIPL1
CM008012.1	27405001	27415001	3.11837	gene3495	U1SBP
CM008026.1	26360001	26370001	3.11837	gene14203	MRP5
CM008009.1	54145001	54155001	3.11728	gene1278	RAB38
CM008013.1	66050001	66060001	3.11728	gene5394	FRYL
CM008009.1	30365001	30375001	3.11619	gene1203	ZDH13
CM008009.1	36050001	36060001	3.11401	gene1217	G3P
CM008021.1	87325001	87335001	3.11401	gene11717	ODR4
CM008018.1	15670001	15680001	3.11183	gene8815	GOGA1
CM008026.1	93600001	93610001	3.11183	gene14705	NMNA3
CM008021.1	87260001	87270001	3.10965	gene11717	ODR4
CM008016.1	25250001	25260001	3.10857	gene7044	EF2
CM008016.1	25250001	25260001	3.10857	gene7046	DAPK3
CM008016.1	79700001	79710001	3.10857	gene7534	S26A2
CM008017.1	36860001	36870001	3.10857	gene8244	ITAD
CM008040.1	37195001	37205001	3.10748	gene21570	XIRP2
CM008019.1	24985001	24995001	3.10639	gene9714	HEAT4
CM008027.1	134150001	134160001	3.10639	gene16029	SH321
CM008018.1	15675001	15685001	3.1053	gene8816	ARP5L
CM008018.1	15675001	15685001	3.1053	gene8815	GOGA1
CM008026.1	70355001	70365001	3.10421	gene14518	NA
CM008023.1	47175001	47185001	3.10312	gene12945	ACHA2
CM008023.1	47175001	47185001	3.10312	gene12946	FAK2
CM008017.1	36775001	36785001	3.10203	gene8242	ITAM
CM008033.1	16925001	16935001	3.10094	gene19082	BIG3
CM008033.1	16925001	16935001	3.10094	gene19083	BIG3
CM008028.1	97880001	97890001	3.09985	gene16612	MMP16
CM008028.1	97690001	97700001	3.09876	gene16612	MMP16
CM008024.1	21915001	21925001	3.09658	gene13149	CP2U1
CM008017.1	4110001	4120001	3.09549	gene7924	CLUA1
CM008018.1	15665001	15675001	3.09331	gene8815	GOGA1
CM008025.1	117930001	117940001	3.09113	gene13822	KCP
CM008025.1	117930001	117940001	3.09113	gene13823	KCP
CM008036.1	75860001	75870001	3.09113	gene20334	CLCA
CM008040.1	104020001	104030001	3.09113	gene21794	MYO1B
CM008033.1	23155001	23165001	3.09004	gene19112	FUCO2
CM008016.1	22535001	22545001	3.08677	gene6989	ACER1
CM008020.1	83620001	83630001	3.08677	gene11024	SYWC
CM008021.1	87305001	87315001	3.08677	gene11717	ODR4
CM008019.1	3150001	3160001	3.08568	gene9591	EMAL5
CM008029.1	49305001	49315001	3.08568	gene17123	CCD91
CM008029.1	21000001	21010001	3.08459	gene16916	VWF
CM008018.1	139635001	139645001	3.08132	gene9554	APC1
CM008021.1	19250001	19260001	3.08132	gene11242	BRNP3
CM008027.1	121695001	121705001	3.08132	gene15845	DMBX1
CM008019.1	33170001	33180001	3.07914	gene9784	MASU1
CM008027.1	121810001	121820001	3.07914	gene15847	FAAH1
CM008026.1	114890001	114900001	3.07805	gene14800	DHX36
CM008019.1	33125001	33135001	3.07587	gene9784	MASU1
CM008026.1	114830001	114840001	3.07587	gene14797	ARHGQ
CM008016.1	3350001	3360001	3.07479	gene6596	H2A3
CM008016.1	3350001	3360001	3.07479	gene6595	H2B3B
CM008019.1	114820001	114830001	3.0737	gene10455	JMY
CM008036.1	75330001	75340001	3.0737	gene20322	TPM2
CM008016.1	25245001	25255001	3.07261	gene7044	EF2
CM008016.1	25245001	25255001	3.07261	gene7045
CM008016.1	23330001	23340001	3.07152	gene7004	DUS3L
CM008026.1	115030001	115040001	3.07152	gene14801	GP149
CM008025.1	83575001	83585001	3.07043	gene13636	CHIO
CM008036.1	75320001	75330001	3.07043	gene20321	CAH9
CM008036.1	75320001	75330001	3.07043	gene20322	TPM2
CM008039.1	1730001	1740001	3.06825	gene21093	CSMD1
CM008039.1	1740001	1750001	3.06825	gene21093	CSMD1
CM008016.1	67985001	67995001	3.06607	gene7459	PCDBD
CM008019.1	25020001	25030001	3.06498	gene9714	HEAT4
CM008025.1	83565001	83575001	3.06389	gene13636	CHIO
CM008009.1	54125001	54135001	3.0628	gene1278	RAB38
CM008026.1	93595001	93605001	3.06062	gene14705	NMNA3
CM008011.1	30730001	30740001	3.05953	gene2194	BBS2
CM008028.1	97890001	97900001	3.05953	gene16612	MMP16
CM008016.1	97265001	97275001	3.05735	gene7643	SCMC3
CM008012.1	27745001	27755001	3.05626	gene3506	DYH10
CM008039.1	1735001	1745001	3.05517	gene21093	CSMD1
CM008009.1	35515001	35525001	3.05408	gene1214	FANCF
CM008027.1	121815001	121825001	3.05408	gene15847	FAAH1
CM008025.1	70980001	70990001	3.05299	gene13582	DOCK4
CM008026.1	28405001	28415001	3.0519	gene14230	M3K13
CM008029.1	21015001	21025001	3.0519	gene16917	VWF
CM008026.1	93570001	93580001	3.05081	gene14705	NMNA3
CM008028.1	81510001	81520001	3.05081	gene16542	RIR2B
CM008015.1	40500001	40510001	3.04972	gene6496	SMAL1
CM008026.1	26370001	26380001	3.04972	gene14203	MRP5
CM008026.1	92790001	92800001	3.04972	gene14699	PR23B
CM008019.1	33165001	33175001	3.04754	gene9784	MASU1
CM008021.1	53275001	53285001	3.04754	gene11421	CA167
CM008026.1	93585001	93595001	3.04754	gene14705	NMNA3
CM008009.1	35150001	35160001	3.04645	gene1214	FANCF
CM008018.1	139735001	139745001	3.04645	gene9556	APC1
CM008019.1	24995001	25005001	3.04645	gene9714	HEAT4
CM008022.1	38555001	38565001	3.04645	gene12069	AP3M1
CM008020.1	83640001	83650001	3.04536	gene11024	SYWC
CM008030.1	82470001	82480001	3.04536	gene17786	MTG8R
CM008019.1	3335001	3345001	3.04427	gene9597	PTN21
CM008040.1	37200001	37210001	3.04427	gene21570	XIRP2
CM008021.1	53590001	53600001	3.04209	gene11428	PTHD2
CM008026.1	114870001	114880001	3.04101	gene14799	DHX36
CM008015.1	10165001	10175001	3.03992	gene6193	RUNX3
CM008026.1	114865001	114875001	3.03883	gene14799	DHX36
CM008036.1	75325001	75335001	3.03665	gene20322	TPM2
CM008036.1	75325001	75335001	3.03665	gene20321	CAH9
CM008027.1	80355001	80365001	3.03556	gene15622	NA
CM008009.1	35470001	35480001	3.0312	gene1214	FANCF
CM008009.1	35135001	35145001	3.02902	gene1214	FANCF
CM008016.1	97705001	97715001	3.02575	gene7643	SCMC3
CM008009.1	35465001	35475001	3.02466	gene1214	FANCF
CM008018.1	139730001	139740001	3.02466	gene9556	APC1
CM008019.1	33090001	33100001	3.02357	gene9784	MASU1
CM008029.1	20985001	20995001	3.02357	gene16916	VWF
CM008016.1	18935001	18945001	3.0203	gene6901	SMCA4
CM008016.1	89260001	89270001	3.01921	gene7609	SOX30
CM008028.1	82380001	82390001	3.01812	gene16545	GRHL2
CM008009.1	35010001	35020001	3.01485	gene1214	FANCF
CM008021.1	87310001	87320001	3.01485	gene11717	ODR4
CM008028.1	64020001	64030001	3.01485	gene16490	NA
CM008040.1	115580001	115590001	3.01485	gene21841	SPS2L
CM008009.1	35035001	35045001	3.01267	gene1214	FANCF
CM008017.1	35510001	35520001	3.01158	gene8189	SE6L2
CM008019.1	33040001	33050001	3.01158	gene9784	MASU1
CM008017.1	36770001	36780001	3.0094	gene8242	ITAM
CM008024.1	21880001	21890001	3.00832	gene13148	HCDH
CM008019.1	112015001	112025001	3.00723	gene10418	DPP8
CM008026.1	26440001	26450001	3.00723	gene14204	5HT3C
CM008009.1	54155001	54165001	3.00614	gene1278	RAB38
CM008017.1	35500001	35510001	3.00614	gene8188	ASPH1
CM008017.1	35500001	35510001	3.00614	gene8189	SE6L2
CM008028.1	23635001	23645001	3.00614	gene16325	RPN2
CM008028.1	23635001	23645001	3.00614	gene16326	RPN2
CM008008.1	20160001	20170001	3.00505	gene63	PIWL4
CM008019.1	111955001	111965001	3.00069	gene10417	DPP8
CM008026.1	28410001	28420001	3.00069	gene14230	M3K13
CM008009.1	14020001	14030001	2.9996	gene1058	PAG2
CM008026.1	61555001	61565001	2.9996	gene14463	OXND1
CM008017.1	4145001	4155001	2.99415	gene7925	NLRC3
CM008026.1	80995001	81005001	2.99306	gene14617	NEK11
CM008026.1	46450001	46460001	2.99197	gene14381	PARP9
CM008026.1	46450001	46460001	2.99197	gene14380	DTX3L
CM008024.1	21885001	21895001	2.99088	gene13149	CP2U1
CM008019.1	33470001	33480001	2.98979	gene9784	MASU1
CM008016.1	18930001	18940001	2.9887	gene6901	SMCA4
CM008017.1	35505001	35515001	2.9887	gene8189	SE6L2
CM008017.1	35505001	35515001	2.9887	gene8188	ASPH1
CM008016.1	79465001	79475001	2.98761	gene7531	PRGC2
CM008018.1	15680001	15690001	2.98761	gene8816	ARP5L
CM008026.1	61625001	61635001	2.98761	gene14464	DPH3
CM008009.1	36045001	36055001	2.98652	gene1217	G3P
CM008022.1	45720001	45730001	2.98652	gene12109	PPIF
CM008025.1	78935001	78945001	2.98434	gene13605	BMPER
CM008015.1	24060001	24070001	2.98325	gene6383	PCLI1
CM008015.1	24065001	24075001	2.98325	gene6383	PCLI1
CM008026.1	41615001	41625001	2.98325	gene14325	PCY1A
CM008027.1	32300001	32310001	2.98325	gene15310	TSN2
CM008019.1	33100001	33110001	2.98107	gene9784	MASU1
CM008024.1	21875001	21885001	2.98107	gene13148	HCDH
CM008024.1	21905001	21915001	2.98107	gene13149	CP2U1
CM008026.1	26445001	26455001	2.98107	gene14204	5HT3C
CM008016.1	31060001	31070001	2.97998	gene7133	PRD14
CM008027.1	134155001	134165001	2.97998	gene16030	TR150
CM008027.1	134155001	134165001	2.97998	gene16029	SH321
CM008016.1	74365001	74375001	2.9778	gene7489	RN168
CM008025.1	71015001	71025001	2.97562	gene13583	DOCK4
CM008015.1	3895001	3905001	2.97345	gene6102	PA2GC
CM008024.1	21920001	21930001	2.97345	gene13149	CP2U1
CM008016.1	22530001	22540001	2.96909	gene6989	ACER1
CM008023.1	26575001	26585001	2.96909	gene12798	FBW12
CM008029.1	51070001	51080001	2.96909	gene17129	OVCH1
CM008016.1	97695001	97705001	2.968	gene7643	SCMC3
CM008018.1	16075001	16085001	2.968	gene8822	NR6A1
CM008026.1	61560001	61570001	2.968	gene14463	OXND1
CM008026.1	93565001	93575001	2.968	gene14705	NMNA3
CM008019.1	112820001	112830001	2.96691	gene10432	PE2R2
CM008037.1	19235001	19245001	2.96691	gene20422	KMCP1
CM008013.1	32535001	32545001	2.96582	gene5218	FRAS1
CM008019.1	33105001	33115001	2.96582	gene9784	MASU1
CM008027.1	123755001	123765001	2.96582	gene15881	PTC2
CM008028.1	97760001	97770001	2.96582	gene16612	MMP16
CM008026.1	114820001	114830001	2.96473	gene14797	ARHGQ
CM008019.1	33080001	33090001	2.96255	gene9784	MASU1
CM008026.1	80805001	80815001	2.96146	gene14615	ASTE1
CM008009.1	35360001	35370001	2.96037	gene1214	FANCF
CM008021.1	87300001	87310001	2.96037	gene11717	ODR4
CM008016.1	89265001	89275001	2.95928	gene7609	SOX30
CM008017.1	36875001	36885001	2.95928	gene8244	ITAD
CM008017.1	36815001	36825001	2.95819	gene8243	ITAX
CM008019.1	33175001	33185001	2.9571	gene9784	MASU1
CM008022.1	29600001	29610001	2.9571	gene11955	CTNA3
CM008036.1	75340001	75350001	2.9571	gene20323	TLN1
CM008016.1	74350001	74360001	2.95601	gene7489	RN168
CM008009.1	15185001	15195001	2.95383	gene1077	PAG1
CM008012.1	3220001	3230001	2.95383	gene3185	DEPD5
CM008019.1	111960001	111970001	2.95383	gene10417	DPP8
CM008024.1	21980001	21990001	2.95383	gene13150	SMS2
CM008037.1	26835001	26845001	2.95383	gene20462	ATP7B
CM008013.1	34295001	34305001	2.95274	gene5230	43719
CM008026.1	80990001	81000001	2.95274	gene14617	NEK11
CM008036.1	75335001	75345001	2.95165	gene20323	TLN1
CM008019.1	24990001	25000001	2.95056	gene9714	HEAT4
CM008009.1	36055001	36065001	2.94947	gene1217	G3P
CM008027.1	32310001	32320001	2.94947	gene15310	TSN2
CM008016.1	79705001	79715001	2.94838	gene7534	S26A2
CM008018.1	139615001	139625001	2.94838	gene9554	APC1
CM008019.1	3440001	3450001	2.94838	gene9601	SPAT7
CM008019.1	32490001	32500001	2.94838	gene9779	PLEK2
CM008026.1	26435001	26445001	2.94838	gene14204	5HT3C
CM008026.1	97515001	97525001	2.94838	gene14726	ATR
CM008026.1	41620001	41630001	2.94729	gene14325	PCY1A
CM008008.1	20085001	20095001	2.9462	gene63	PIWL4
CM008020.1	83645001	83655001	2.9462	gene11024	SYWC
CM008028.1	97915001	97925001	2.9462	gene16612	MMP16
CM008040.1	34655001	34665001	2.9462	gene21563	SPC25
CM008021.1	48455001	48465001	2.94511	gene11372	NTM1B
CM008026.1	93550001	93560001	2.94402	gene14705	NMNA3
CM008017.1	36280001	36290001	2.94293	gene8224	CTF1
CM008024.1	21870001	21880001	2.94293	gene13148	HCDH
CM008026.1	93390001	93400001	2.94293	gene14703	RET2
CM008017.1	35495001	35505001	2.94184	gene8188	ASPH1
CM008017.1	35495001	35505001	2.94184	gene8187	BACD1
CM008009.1	35050001	35060001	2.94076	gene1214	FANCF
CM008028.1	64105001	64115001	2.93967	gene16490	NA
CM008028.1	97770001	97780001	2.93967	gene16612	MMP16
CM008016.1	25255001	25265001	2.93749	gene7046	DAPK3
CM008027.1	95590001	95600001	2.93749	gene15677	PAIRB
CM008019.1	3160001	3170001	2.9364	gene9591	EMAL5
CM008019.1	33110001	33120001	2.9364	gene9784	MASU1
CM008009.1	12910001	12920001	2.93204	gene1031	BEST1
CM008009.1	54135001	54145001	2.93204	gene1278	RAB38
CM008026.1	61620001	61630001	2.93204	gene14464	DPH3
CM008040.1	38075001	38085001	2.93204	gene21573	SCN7A
CM008017.1	4150001	4160001	2.93095	gene7925	NLRC3
CM008019.1	33160001	33170001	2.93095	gene9784	MASU1
CM008027.1	26630001	26640001	2.93095	gene15264	NA
CM008016.1	62125001	62135001	2.92986	gene7383	TRPC7
CM008017.1	4140001	4150001	2.92986	gene7925	NLRC3
CM008026.1	28440001	28450001	2.92986	gene14232	LIPH
CM008026.1	28440001	28450001	2.92986	gene14231	TM41A
CM008027.1	123080001	123090001	2.92986	gene15874	NA
CM008028.1	63995001	64005001	2.92986	gene16490	NA
CM008009.1	36030001	36040001	2.92768	gene1217	G3P
CM008009.1	36035001	36045001	2.92768	gene1217	G3P
CM008016.1	97700001	97710001	2.92768	gene7643	SCMC3
CM008019.1	25025001	25035001	2.92768	gene9714	HEAT4
CM008024.1	21975001	21985001	2.92768	gene13150	SMS2
CM008027.1	32305001	32315001	2.92659	gene15310	TSN2
CM008036.1	75865001	75875001	2.92659	gene20334	CLCA
CM008017.1	4155001	4165001	2.9255	gene7925	NLRC3
CM008026.1	93385001	93395001	2.9255	gene14703	RET2
CM008031.1	62960001	62970001	2.9255	gene18401	UBP19
CM008031.1	62960001	62970001	2.9255	gene18400	SYQ
CM008008.1	20070001	20080001	2.92441	gene63	PIWL4
CM008016.1	72165001	72175001	2.92441	gene7486	KCD16
CM008022.1	29605001	29615001	2.92441	gene11955	CTNA3
CM008016.1	3345001	3355001	2.92332	gene6596	H2A3
CM008016.1	3345001	3355001	2.92332	gene6595	H2B3B
CM008019.1	32495001	32505001	2.92223	gene9779	PLEK2
CM008026.1	28435001	28445001	2.92223	gene14231	TM41A
CM008009.1	14145001	14155001	2.92114	gene1061	PAG2
CM008016.1	97710001	97720001	2.92005	gene7643	SCMC3
CM008026.1	93605001	93615001	2.92005	gene14705	NMNA3
CM008021.1	19265001	19275001	2.91787	gene11242	BRNP3
CM008028.1	21660001	21670001	2.91787	gene16316	NTAQ1
CM008028.1	97755001	97765001	2.91787	gene16612	MMP16
CM008040.1	104420001	104430001	2.91569	gene21796	SOSB2
CM008009.1	36040001	36050001	2.9146	gene1217	G3P
CM008027.1	32555001	32565001	2.9146	gene15314	NR1H4
CM008016.1	74370001	74380001	2.91242	gene7489	RN168
CM008019.1	33020001	33030001	2.91242	gene9784	MASU1
CM008019.1	33020001	33030001	2.91242	gene9786	GEPH
CM008016.1	70155001	70165001	2.91133	gene7479	RHG26
CM008019.1	33035001	33045001	2.91133	gene9784	MASU1
CM008028.1	97775001	97785001	2.91133	gene16612	MMP16
CM008016.1	74375001	74385001	2.90915	gene7489	RN168
CM008028.1	21685001	21695001	2.90915	gene16317	ATAD2
CM008016.1	74380001	74390001	2.90807	gene7489	RN168
CM008019.1	33135001	33145001	2.90807	gene9784	MASU1
CM008026.1	38915001	38925001	2.90807	gene14291	TMM44
CM008019.1	44695001	44705001	2.90698	gene9852	EXOC5
CM008008.1	20005001	20015001	2.90589	gene63	PIWL4
CM008019.1	33375001	33385001	2.90589	gene9784	MASU1
CM008024.1	8535001	8545001	2.90589	gene13088	NA
CM008024.1	8535001	8545001	2.90589	gene13089	NDST3
CM008019.1	33015001	33025001	2.9048	gene9784	MASU1
CM008019.1	111950001	111960001	2.9048	gene10417	DPP8
CM008019.1	112120001	112130001	2.9048	gene10420	IGDC3
CM008029.1	21005001	21015001	2.9048	gene16916	VWF
CM008026.1	92715001	92725001	2.90371	gene14697	PR23B
CM008009.1	30360001	30370001	2.90262	gene1203	ZDH13
CM008013.1	1985001	1995001	2.90262	gene5042	BECN1
CM008026.1	91960001	91970001	2.90262	gene14684	PP14A
CM008040.1	38080001	38090001	2.90262	gene21573	SCN7A
CM008017.1	36285001	36295001	2.90153	gene8224	CTF1
CM008017.1	36285001	36295001	2.90153	gene8225	STX1B
CM008019.1	33095001	33105001	2.90153	gene9784	MASU1
CM008019.1	112815001	112825001	2.90153	gene10432	PE2R2
CM008036.1	75700001	75710001	2.90153	gene20332	RECK
CM008040.1	38090001	38100001	2.90153	gene21573	SCN7A
CM008011.1	31430001	31440001	2.90044	gene2204	EST1
CM008019.1	111965001	111975001	2.90044	gene10417	DPP8
CM008029.1	20980001	20990001	2.89935	gene16916	VWF
CM008039.1	1715001	1725001	2.89826	gene21093	CSMD1
CM008016.1	74270001	74280001	2.89717	gene7488	RN168
CM008021.1	48445001	48455001	2.89717	gene11372	NTM1B
CM008028.1	97735001	97745001	2.89717	gene16612	MMP16
CM008021.1	87320001	87330001	2.89608	gene11717	ODR4
CM008017.1	38640001	38650001	2.89499	gene8272	CABP8
CM008024.1	21890001	21900001	2.89499	gene13149	CP2U1
CM008040.1	38085001	38095001	2.89499	gene21573	SCN7A
CM008016.1	67980001	67990001	2.8939	gene7459	PCDBD
CM008017.1	35490001	35500001	2.8939	gene8187	BACD1
CM008017.1	35490001	35500001	2.8939	gene8188	ASPH1
CM008021.1	87810001	87820001	2.8939	gene11721	HMCN1
CM008009.1	35060001	35070001	2.89281	gene1214	FANCF
CM008028.1	35225001	35235001	2.89281	gene16381	CLVS1
CM008015.1	10155001	10165001	2.89063	gene6193	RUNX3
CM008018.1	16230001	16240001	2.89063	gene8824	PSB7
CM008028.1	23625001	23635001	2.89063	gene16325	RPN2
CM008028.1	23625001	23635001	2.89063	gene16326	RPN2
CM008019.1	24980001	24990001	2.88954	gene9714	HEAT4
CM008019.1	24980001	24990001	2.88954	gene9713	ACOT2
CM008016.1	62535001	62545001	2.88845	gene7383	TRPC7
CM008024.1	21900001	21910001	2.88845	gene13149	CP2U1
CM008025.1	9180001	9190001	2.88845	gene13335	SUN3
CM008018.1	15880001	15890001	2.88736	gene8821	gene8820
CM008026.1	26355001	26365001	2.88736	gene14203	MRP5
CM008022.1	113150001	113160001	2.88627	gene12588	TACC2
CM008009.1	54160001	54170001	2.883	gene1278	RAB38
CM008013.1	66020001	66030001	2.883	gene5394	FRYL
CM008019.1	112010001	112020001	2.883	gene10418	DPP8
CM008026.1	93575001	93585001	2.883	gene14705	NMNA3
CM008026.1	97620001	97630001	2.883	gene14727	ATR
CM008016.1	67970001	67980001	2.88191	gene7459	PCDBD
CM008019.1	33130001	33140001	2.88191	gene9784	MASU1
CM008026.1	28400001	28410001	2.88191	gene14230	M3K13
CM008027.1	80365001	80375001	2.88082	gene15622	NA
CM008027.1	80370001	80380001	2.88082	gene15622	NA
CM008021.1	87815001	87825001	2.87755	gene11721	HMCN1
CM008026.1	97625001	97635001	2.87755	gene14727	ATR
CM008031.1	62925001	62935001	2.87755	gene18398	QRIC1
CM008027.1	121690001	121700001	2.87646	gene15845	DMBX1
CM008011.1	30740001	30750001	2.87537	gene2194	BBS2
CM008009.1	35475001	35485001	2.87211	gene1214	FANCF
CM008016.1	62530001	62540001	2.87211	gene7383	TRPC7
CM008019.1	33030001	33040001	2.87211	gene9784	MASU1
CM008025.1	71020001	71030001	2.87211	gene13583	DOCK4
CM008018.1	3610001	3620001	2.86993	gene8621	WDR5
CM008026.1	93560001	93570001	2.86993	gene14705	NMNA3
CM008028.1	66280001	66290001	2.86993	gene16492	PRDX3
CM008021.1	87330001	87340001	2.86884	gene11717	ODR4
CM008028.1	97920001	97930001	2.86884	gene16612	MMP16
CM008038.1	26155001	26165001	2.86884	gene20942	gene20943
CM008016.1	72155001	72165001	2.86557	gene7486	KCD16
CM008016.1	89270001	89280001	2.86448	gene7609	SOX30
CM008017.1	4160001	4170001	2.86448	gene7925	NLRC3
CM008027.1	122880001	122890001	2.86448	gene15869	MMAC
CM008011.1	65170001	65180001	2.86339	gene2680	XRCC1
CM008016.1	68025001	68035001	2.86339	gene7460	PCDBF
CM008025.1	18955001	18965001	2.85903	gene13380	C1GLT
CM008026.1	34725001	34735001	2.85903	gene14274	OSTN
CM008017.1	38660001	38670001	2.85794	gene8272	CABP8
CM008016.1	72175001	72185001	2.85685	gene7486	KCD16
CM008018.1	15885001	15895001	2.85685	gene8821
CM008018.1	15885001	15895001	2.85685	gene8820
CM008027.1	80360001	80370001	2.85685	gene15622	NA
CM008028.1	97740001	97750001	2.85685	gene16612	MMP16
CM008009.1	35950001	35960001	2.85576	gene1217	G3P
CM008026.1	93590001	93600001	2.85576	gene14705	NMNA3
CM008016.1	3315001	3325001	2.85467	gene6593	NA
CM008016.1	3315001	3325001	2.85467	gene6594	RN187
CM008027.1	125220001	125230001	2.85467	gene15916	PTPRF
CM008009.1	15190001	15200001	2.85358	gene1077	PAG1
CM008022.1	45675001	45685001	2.85358	gene12106	ZMIZ1
CM008011.1	30745001	30755001	2.85031	gene2194	BBS2
CM008016.1	23360001	23370001	2.85031	gene7005	CTSRD
CM008023.1	26570001	26580001	2.85031	gene12798	FBW12
CM008026.1	112155001	112165001	2.85031	gene14793	NA
CM008011.1	30735001	30745001	2.84922	gene2194	BBS2
CM008013.1	34290001	34300001	2.84922	gene5230	43719
CM008018.1	16225001	16235001	2.84922	gene8824	PSB7
CM008022.1	45680001	45690001	2.84922	gene12106	ZMIZ1
CM008026.1	41610001	41620001	2.84922	gene14325	PCY1A
CM008027.1	26640001	26650001	2.84922	gene15265	SC22B
CM008026.1	92735001	92745001	2.84813	gene14697	PR23B
CM008031.1	62955001	62965001	2.84813	gene18400	SYQ
CM008019.1	33140001	33150001	2.84704	gene9784	MASU1
CM008023.1	38315001	38325001	2.84595	gene12868	AMPO
CM008008.1	36640001	36650001	2.84486	gene183	DDX6
CM008008.1	36640001	36650001	2.84486	gene184	F92A1
CM008019.1	26140001	26150001	2.84486	gene9729	NA
CM008009.1	35015001	35025001	2.84377	gene1214	FANCF
CM008019.1	33010001	33020001	2.84377	gene9784	MASU1
CM008019.1	33025001	33035001	2.84377	gene9784	MASU1
CM008019.1	33025001	33035001	2.84377	gene9786	GEPH
CM008024.1	21895001	21905001	2.84377	gene13149	CP2U1
CM008028.1	66385001	66395001	2.84268	gene16492	PRDX3
CM008019.1	33155001	33165001	2.83942	gene9784	MASU1
CM008026.1	112170001	112180001	2.83942	gene14793	NA
CM008009.1	35315001	35325001	2.83833	gene1214	FANCF
CM008016.1	72180001	72190001	2.83833	gene7486	KCD16
CM008024.1	8240001	8250001	2.83615	gene13088	NA
CM008009.1	14200001	14210001	2.83506	gene1062	PAG
CM008016.1	67975001	67985001	2.83506	gene7459	PCDBD
CM008021.1	19245001	19255001	2.83397	gene11242	BRNP3
CM008024.1	8540001	8550001	2.83397	gene13088	NA
CM008016.1	97270001	97280001	2.83288	gene7643	SCMC3
CM008025.1	18950001	18960001	2.83288	gene13380	C1GLT
CM008009.1	14195001	14205001	2.83179	gene1062	PAG
CM008016.1	3320001	3330001	2.83179	gene6594	RN187
CM008016.1	3320001	3330001	2.83179	gene6593	NA
CM008027.1	32550001	32560001	2.83179	gene15314	NR1H4
CM008016.1	74330001	74340001	2.8307	gene7489	RN168
CM008016.1	74330001	74340001	2.8307	gene7490	GRCR2
CM008028.1	97745001	97755001	2.8307	gene16612	MMP16
CM008008.1	36635001	36645001	2.82961	gene183	DDX6
CM008012.1	4385001	4395001	2.82852	gene3206	PESC
CM008018.1	16050001	16060001	2.82852	gene8822	NR6A1
CM008025.1	2330001	2340001	2.82852	gene13314	DEDD
CM008026.1	92785001	92795001	2.82852	gene14697	PR23B
CM008036.1	75300001	75310001	2.82852	gene20319	CC107
CM008036.1	75300001	75310001	2.82852	gene20318	SIT1
CM008009.1	36135001	36145001	2.82743	gene1217	G3P
CM008009.1	53125001	53135001	2.82743	gene1277	TM135
CM008009.1	53125001	53135001	2.82743	gene1276	FZD4
CM008009.1	35920001	35930001	2.82634	gene1217	G3P
CM008017.1	36395001	36405001	2.82634	gene8226	FXL19
CM008018.1	15225001	15235001	2.82634	gene8810	RABEK
CM008027.1	123085001	123095001	2.82525	gene15874	NA
CM008022.1	45665001	45675001	2.82416	gene12106	ZMIZ1
CM008026.1	92820001	92830001	2.82416	gene14699	PR23B
CM008026.1	97470001	97480001	2.82416	gene14725	XRN1
CM008016.1	79470001	79480001	2.82307	gene7531	PRGC2
CM008027.1	123090001	123100001	2.82307	gene15874	NA
CM008028.1	97750001	97760001	2.82307	gene16612	MMP16
CM008028.1	97780001	97790001	2.82307	gene16612	MMP16
CM008018.1	15230001	15240001	2.82198	gene8810	RABEK
CM008023.1	26545001	26555001	2.82198	gene12798	FBW12
CM008023.1	32765001	32775001	2.82198	gene12822	TRI50
CM008009.1	36060001	36070001	2.82089	gene1217	G3P
CM008011.1	72200001	72210001	2.82089	gene2905	CEA18
CM008012.1	39670001	39680001	2.82089	gene3583	PDGFC
CM008028.1	23620001	23630001	2.82089	gene16325	RPN2
CM008028.1	23620001	23630001	2.82089	gene16326	RPN2
CM008008.1	20110001	20120001	2.8198	gene63	PIWL4
CM008013.1	15015001	15025001	2.8198	gene5117	F193A
CM008019.1	106720001	106730001	2.8198	gene10383	MPRG
CM008023.1	32795001	32805001	2.8198	gene12822	TRI50
CM008017.1	1865001	1875001	2.81871	gene7825	HN1L
CM008019.1	32975001	32985001	2.81871	gene9784	MASU1
CM008013.1	15020001	15030001	2.81762	gene5117	F193A
CM008011.1	30750001	30760001	2.81653	gene2194	BBS2
CM008026.1	51985001	51995001	2.81653	gene14434	NA
CM008016.1	3390001	3400001	2.81544	gene6597	TRI11
CM008026.1	97460001	97470001	2.81544	gene14725	XRN1
CM008008.1	86545001	86555001	2.81435	gene579	LRC4C
CM008012.1	27740001	27750001	2.81435	gene3506	DYH10
CM008027.1	124900001	124910001	2.81435	gene15911	IPO13
CM008021.1	53595001	53605001	2.81217	gene11428	PTHD2
CM008026.1	38910001	38920001	2.81108	gene14291	TMM44
CM008026.1	97455001	97465001	2.81108	gene14725	XRN1
CM008031.1	64645001	64655001	2.81108	gene18446	S38A3
CM008008.1	20120001	20130001	2.80999	gene63	PIWL4
CM008027.1	32320001	32330001	2.80999	gene15311	TSHB
CM008031.1	64160001	64170001	2.80999	gene18429	CISH
CM008016.1	89365001	89375001	2.8089	gene7611
CM008016.1	89365001	89375001	2.8089	gene7612	EPN4
CM008008.1	86580001	86590001	2.80782	gene579	LRC4C
CM008027.1	123765001	123775001	2.80564	gene15881	PTC2
CM008019.1	33180001	33190001	2.80455	gene9784	MASU1
CM008019.1	33370001	33380001	2.80455	gene9784	MASU1
CM008024.1	7940001	7950001	2.80455	gene13084	MET14
CM008028.1	97895001	97905001	2.80455	gene16612	MMP16
CM008009.1	53130001	53140001	2.80346	gene1277	TM135
CM008026.1	97465001	97475001	2.80346	gene14725	XRN1
CM008027.1	80520001	80530001	2.80237	gene15622	NA
CM008009.1	12900001	12910001	2.80019	gene1031	BEST1
CM008029.1	20970001	20980001	2.80019	gene16916	VWF
CM008029.1	20975001	20985001	2.80019	gene16916	VWF
CM008031.1	62965001	62975001	2.80019	gene18401	UBP19
CM008018.1	2750001	2760001	2.7991	gene8606	PLPL7
CM008018.1	2750001	2760001	2.7991	gene8605	FRIL
CM008026.1	51995001	52005001	2.7991	gene14434	NA
CM008008.1	86805001	86815001	2.79801	gene579	LRC4C
CM008016.1	89360001	89370001	2.79801	gene7611
CM008016.1	89360001	89370001	2.79801	gene7612	EPN4
CM008028.1	66285001	66295001	2.79801	gene16492	PRDX3
CM008011.1	30755001	30765001	2.79692	gene2194	BBS2
CM008009.1	12895001	12905001	2.79583	gene1031	BEST1
CM008016.1	66205001	66215001	2.79583	gene7426	PSD2
CM008017.1	1855001	1865001	2.79583	gene7825	HN1L
CM008018.1	3615001	3625001	2.79583	gene8621	WDR5
CM008022.1	45670001	45680001	2.79583	gene12106	ZMIZ1
CM008027.1	122875001	122885001	2.79583	gene15869	MMAC
CM008028.1	30825001	30835001	2.79583	gene16370	PENK
CM008039.1	26055001	26065001	2.79583	gene21183	TUSC3
CM008009.1	54140001	54150001	2.79474	gene1278	RAB38
CM008023.1	32755001	32765001	2.79474	gene12820
CM008023.1	32755001	32765001	2.79474	gene12821
CM008025.1	2325001	2335001	2.79474	gene13314	DEDD
CM008028.1	82375001	82385001	2.79474	gene16545	GRHL2
CM008017.1	1860001	1870001	2.79365	gene7825	HN1L
CM008024.1	8245001	8255001	2.79365	gene13088	NA
CM008036.1	75705001	75715001	2.79365	gene20332	RECK
CM008018.1	16235001	16245001	2.79256	gene8824	PSB7
CM008026.1	52000001	52010001	2.79038	gene14434	NA
CM008013.1	34280001	34290001	2.7882	gene5229	43719
CM008017.1	4125001	4135001	2.7882	gene7924	CLUA1
CM008017.1	4130001	4140001	2.7882	gene7924	CLUA1
CM008019.1	11950001	11960001	2.7882	gene9619	ZN639
CM008031.1	64615001	64625001	2.7882	gene18445	GNAI2
CM008009.1	35020001	35030001	2.78711	gene1214	FANCF
CM008017.1	1945001	1955001	2.78711	gene7830	EME2
CM008017.1	1945001	1955001	2.78711	gene7829	RT34
CM008017.1	1945001	1955001	2.78711	gene7828	NDK3
CM008026.1	34720001	34730001	2.78711	gene14274	OSTN
CM008030.1	60280001	60290001	2.78711	gene17525	WDR37
CM008023.1	32785001	32795001	2.78602	gene12822	TRI50
CM008027.1	123785001	123795001	2.78602	gene15886	PLK3
CM008027.1	123785001	123795001	2.78602	gene15883	BTBDJ
CM008027.1	123785001	123795001	2.78602	gene15884	TC1D4
CM008027.1	123785001	123795001	2.78602	gene15885	NA
CM008031.1	64165001	64175001	2.78602	gene18429	CISH
CM008015.1	36860001	36870001	2.78493	gene6431	DESM
CM008018.1	16070001	16080001	2.78384	gene8822	NR6A1
CM008019.1	3340001	3350001	2.78384	gene9597	PTN21
CM008024.1	21865001	21875001	2.78275	gene13148	HCDH
CM008029.1	21030001	21040001	2.78275	gene16918	VWF
CM008009.1	36065001	36075001	2.78057	gene1217	G3P
CM008010.1	83555001	83565001	2.77839	gene1914	PH4H
CM008012.1	27410001	27420001	2.7773	gene3496	RIPL1
CM008023.1	31265001	31275001	2.7773	gene12809	NFIL3
CM008028.1	97900001	97910001	2.7773	gene16612	MMP16
CM008036.1	75365001	75375001	2.7773	gene20323	TLN1
CM008016.1	97715001	97725001	2.77512	gene7643	SCMC3
CM008026.1	38920001	38930001	2.77404	gene14291	TMM44
CM008036.1	75855001	75865001	2.77295	gene20334	CLCA
CM008022.1	45660001	45670001	2.77186	gene12106	ZMIZ1
CM008028.1	37955001	37965001	2.77077	gene16387	YTHD3
CM008018.1	139605001	139615001	2.76859	gene9554	APC1
CM008026.1	80810001	80820001	2.76859	gene14615	ASTE1
CM008026.1	97450001	97460001	2.76859	gene14725	XRN1
CM008026.1	97520001	97530001	2.7675	gene14726	ATR
CM008026.1	96695001	96705001	2.76641	gene14716	GRK7
CM008029.1	21010001	21020001	2.76532	gene16916	VWF
CM008029.1	21010001	21020001	2.76532	gene16917	VWF
CM008009.1	35415001	35425001	2.76314	gene1214	FANCF
CM008013.1	15010001	15020001	2.76314	gene5117	F193A
CM008016.1	25240001	25250001	2.76314	gene7044	EF2
CM008016.1	25240001	25250001	2.76314	gene7045
CM008028.1	35210001	35220001	2.76205	gene16381	CLVS1
CM008028.1	66195001	66205001	2.76205	gene16492	PRDX3
CM008037.1	90545001	90555001	2.76205	gene20677	MRP4
CM008017.1	5105001	5115001	2.76096	gene7951	MGRN1
CM008018.1	139610001	139620001	2.76096	gene9554	APC1
CM008027.1	123130001	123140001	2.76096	gene15877	MUTYH
CM008027.1	123130001	123140001	2.76096	gene15876	TOE1
CM008018.1	1670001	1680001	2.75987	gene8569	TRAF2
CM008019.1	15900001	15910001	2.75987	gene9630	NRX3B
CM008027.1	99945001	99955001	2.75987	gene15702	ROR1
CM008040.1	46310001	46320001	2.75987	gene21619	ITB6
CM008019.1	50190001	50200001	2.75878	gene9885	DHSO
CM008027.1	122995001	123005001	2.75878	gene15871	NA
CM008009.1	36070001	36080001	2.75769	gene1217	G3P
CM008026.1	85105001	85115001	2.7566	gene14637	TM108
CM008026.1	41605001	41615001	2.75551	gene14325	PCY1A
CM008026.1	92795001	92805001	2.75551	gene14699	PR23B
CM008026.1	93555001	93565001	2.75551	gene14705	NMNA3
CM008040.1	115585001	115595001	2.75551	gene21841	SPS2L
CM008018.1	31905001	31915001	2.75442	gene8897	NBAS
CM008018.2	31905001	31915001	2.75442	gene8898	DDX1
CM008027.1	123780001	123790001	2.75442	gene15883	BTBDJ
CM008027.2	123780001	123790001	2.75442	gene15885	NA
CM008027.2	123780001	123790001	2.75442	gene15884	TC1D4
CM008028.1	64110001	64120001	2.75442	gene16490	NA
CM008009.1	35420001	35430001	2.75333	gene1214	FANCF
CM008022.1	113145001	113155001	2.75333	gene12588	TACC2
CM008008.1	36645001	36655001	2.75224	gene184	F92A1
CM008027.1	121820001	121830001	2.75224	gene15847	FAAH1
CM008021.1	87295001	87305001	2.75115	gene11717	ODR4
CM008016.1	68040001	68050001	2.75006	gene7460	PCDBF
CM008018.1	16335001	16345001	2.75006	gene8827	NEK6
CM008023.1	26580001	26590001	2.75006	gene12798	FBW12
CM008023.1	26580001	26590001	2.75006	gene12799	CDK20
CM008026.1	51990001	52000001	2.75006	gene14434	NA
CM008026.1	92075001	92085001	2.75006	gene14687	ESYT3
CM008023.1	47200001	47210001	2.74897	gene12946	FAK2
CM008027.1	32330001	32340001	2.74897	gene15311	TSHB
CM008019.1	112005001	112015001	2.74788	gene10418	DPP8
CM008039.1	26050001	26060001	2.74788	gene21183	TUSC3
CM008011.1	30760001	30770001	2.74679	gene2195	OGFD1
CM008011.1	30760001	30770001	2.74679	gene2194	BBS2
CM008021.1	53280001	53290001	2.74679	gene11421	CA167
CM008022.1	102550001	102560001	2.74679	gene12527	HABP2
CM008033.1	23090001	23100001	2.74679	gene19111	PEX3
CM008019.1	24975001	24985001	2.7457	gene9714	HEAT4
CM008019.1	24975001	24985001	2.7457	gene9713	ACOT2
CM008030.1	65065001	65075001	2.7457	gene17556	BMP2
CM008013.1	15290001	15300001	2.74352	gene5129	HD
CM008019.1	33145001	33155001	2.74352	gene9784	MASU1
CM008026.1	97630001	97640001	2.74352	gene14727	ATR
CM008019.1	47235001	47245001	2.73917	gene9864	DLGP5
CM008028.1	81445001	81455001	2.73917	gene16540	UBR5
CM008017.1	1850001	1860001	2.73808	gene7825	HN1L
CM008017.1	1850001	1860001	2.73808	gene7824	CRML
CM008020.1	68765001	68775001	2.73808	gene10906	CN028
CM008021.1	91195001	91205001	2.73808	gene11743	ATF3
CM008027.1	122480001	122490001	2.73808	gene15861	MAST2
CM008027.1	134160001	134170001	2.73808	gene16030	TR150
CM008009.1	12890001	12900001	2.73699	gene1031	BEST1
CM008026.1	114825001	114835001	2.73699	gene14797	ARHGQ
CM008027.1	123125001	123135001	2.7359	gene15877	MUTYH
CM008027.1	123125001	123135001	2.7359	gene15876	TOE1
CM008027.1	123125001	123135001	2.7359	gene15875	TESK2
CM008028.1	21690001	21700001	2.73372	gene16317	ATAD2
CM008030.1	82475001	82485001	2.73372	gene17786	MTG8R
CM008013.1	14990001	15000001	2.73263	gene5117	F193A
CM008027.1	123770001	123780001	2.73263	gene15883	BTBDJ
CM008027.1	123770001	123780001	2.73263	gene15881	PTC2
CM008016.1	66200001	66210001	2.73154	gene7426	PSD2
CM008018.1	16055001	16065001	2.73045	gene8822	NR6A1
CM008023.1	32750001	32760001	2.73045	gene12819	gene12820
CM008027.1	32560001	32570001	2.73045	gene15314	NR1H4
CM008031.1	62920001	62930001	2.73045	gene18398	QRIC1
CM008019.1	33005001	33015001	2.72827	gene9784	MASU1
CM008023.1	47205001	47215001	2.72718	gene12946	FAK2
CM008036.1	74710001	74720001	2.72718	gene20309	F214B
CM008011.1	24450001	24460001	2.72609	gene2160	CYLD
CM008025.1	9175001	9185001	2.72609	gene13335	SUN3
CM008034.1	55405001	55415001	2.72609	gene19508	PTPRM
CM008034.1	55405001	55415001	2.72609	gene19509	NA
CM008012.1	4395001	4405001	2.725	gene3206	PESC
CM008019.1	33465001	33475001	2.725	gene9784	MASU1
CM008027.1	95690001	95700001	2.725	gene15678	I12R2
CM008009.1	35480001	35490001	2.72391	gene1214	FANCF
CM008012.1	39665001	39675001	2.72391	gene3583	PDGFC
CM008032.1	38120001	38130001	2.72391	gene18801	NA
CM008008.1	36630001	36640001	2.72282	gene183	DDX6
CM008021.1	87290001	87300001	2.72064	gene11717	ODR4
CM008027.1	123095001	123105001	2.72064	gene15874	NA
CM008033.1	23095001	23105001	2.72064	gene19111	PEX3
CM008027.1	95695001	95705001	2.71955	gene15678	I12R2
CM008017.1	36535001	36545001	2.71519	gene8234	VKOR1
CM008017.1	36535001	36545001	2.71519	gene8233	PRS53
CM008031.1	62995001	63005001	2.71519	gene18403	LAMB2
CM008031.1	62995001	63005001	2.71519	gene18404	LAMB1
CM008016.1	117230001	117240001	2.7141	gene7698	ARRD3
CM008025.1	18945001	18955001	2.7141	gene13380	C1GLT
CM008008.1	20010001	20020001	2.71301	gene63	PIWL4
CM008008.1	20115001	20125001	2.71301	gene63	PIWL4
CM008009.1	35405001	35415001	2.71301	gene1214	FANCF
CM008011.1	24370001	24380001	2.71192	gene2159	CYLD
CM008027.1	123760001	123770001	2.71192	gene15881	PTC2
CM008009.1	35425001	35435001	2.71083	gene1214	FANCF
CM008012.1	4390001	4400001	2.71083	gene3206	PESC
CM008017.1	28615001	28625001	2.71083	gene8113	ACPM
CM008032.1	38125001	38135001	2.71083	gene18801	NA
CM008040.1	34660001	34670001	2.71083	gene21565	NOSTN
CM008009.1	35065001	35075001	2.70974	gene1214	FANCF
CM008035.1	17610001	17620001	2.70974	gene19730	SMYD2
CM008026.1	28415001	28425001	2.70865	gene14230	M3K13
CM008027.1	32325001	32335001	2.70865	gene15311	TSHB
CM008015.1	26720001	26730001	2.70757	gene6396	CO4A4
CM008028.1	23615001	23625001	2.70757	gene16325	RPN2
CM008028.1	23615001	23625001	2.70757	gene16326	RPN2
CM008028.1	64050001	64060001	2.70757	gene16490	NA
CM008031.1	64155001	64165001	2.70757	gene18429	CISH
CM008009.1	35915001	35925001	2.70648	gene1217	G3P
CM008018.1	16330001	16340001	2.70648	gene8827	NEK6
CM008026.1	26470001	26480001	2.70648	gene14205	5HT3C
CM008035.1	29035001	29045001	2.70648	gene19763	DOP1
CM008022.1	102075001	102085001	2.70539	gene12524	TF7L2
CM008026.1	92080001	92090001	2.70539	gene14687	ESYT3
CM008028.1	81530001	81540001	2.70539	gene16542	RIR2B
CM008026.1	97445001	97455001	2.70212	gene14725	XRN1
CM008009.1	35030001	35040001	2.70103	gene1214	FANCF
CM008016.1	23365001	23375001	2.69994	gene7005	CTSRD
CM008016.1	97720001	97730001	2.69994	gene7643	SCMC3
CM008028.1	23640001	23650001	2.69885	gene16325	RPN2
CM008028.1	23640001	23650001	2.69885	gene16326	RPN2
CM008037.1	2100001	2110001	2.69885	gene20376	RL3
CM008013.1	44400001	44410001	2.69776	gene5324	UD2B4
CM008019.1	11955001	11965001	2.69776	gene9619	ZN639
CM008019.1	112770001	112780001	2.69776	gene10432	PE2R2
CM008027.1	122890001	122900001	2.69776	gene15870	NA
CM008028.1	64045001	64055001	2.69776	gene16490	NA
CM008025.1	78940001	78950001	2.69558	gene13605	BMPER
CM008027.1	122885001	122895001	2.69558	gene15869	MMAC
CM008027.1	122885001	122895001	2.69558	gene15870	NA
CM008019.1	33480001	33490001	2.69231	gene9784	MASU1
CM008024.1	8520001	8530001	2.69231	gene13088	NA
CM008028.1	23675001	23685001	2.69231	gene16325	RPN2
CM008028.1	23675001	23685001	2.69231	gene16326	RPN2
CM008014.1	24105001	24115001	2.69122	gene5646	SYAM
CM008015.1	36965001	36975001	2.69122	gene6433	RES18
CM008016.1	72185001	72195001	2.69122	gene7486	KCD16
CM008024.1	8525001	8535001	2.69122	gene13088	NA
CM008025.1	71050001	71060001	2.69013	gene13584	DOCK4
CM008027.1	122485001	122495001	2.69013	gene15861	MAST2
CM008035.1	17605001	17615001	2.69013	gene19730	SMYD2
CM008016.1	117245001	117255001	2.68904	gene7698	ARRD3
CM008023.1	32790001	32800001	2.68904	gene12822	TRI50
CM008023.1	32800001	32810001	2.68904	gene12822	TRI50
CM008016.1	3395001	3405001	2.68795	gene6597	TRI11
CM008025.1	71045001	71055001	2.68795	gene13584	DOCK4
CM008028.1	64065001	64075001	2.68795	gene16490	NA
CM008036.1	3930001	3940001	2.68795	gene20006	CYC
CM008036.1	75715001	75725001	2.68795	gene20332	RECK
CM008024.1	8530001	8540001	2.68686	gene13088	NA
CM008024.1	8530001	8540001	2.68686	gene13089	NDST3
CM008013.1	32540001	32550001	2.68577	gene5218	FRAS1
CM008009.1	36025001	36035001	2.68359	gene1217	G3P
CM008016.1	26720001	26730001	2.68359	gene7080	ZN555
CM008028.1	66390001	66400001	2.68359	gene16492	PRDX3
CM008012.1	158595001	158605001	2.6825	gene4741	ERN1
CM008026.1	41625001	41635001	2.6825	gene14325	PCY1A
CM008028.1	66050001	66060001	2.6825	gene16492	PRDX3
CM008026.1	52005001	52015001	2.68141	gene14434	NA
CM008037.1	29695001	29705001	2.68141	gene20481	FREM2
CM008040.1	104415001	104425001	2.68141	gene21796	SOSB2
CM008009.1	35025001	35035001	2.68032	gene1214	FANCF
CM008019.1	33000001	33010001	2.68032	gene9784	MASU1
CM008016.1	85120001	85130001	2.67923	gene7582	NA
CM008017.1	1940001	1950001	2.67923	gene7827	JIP3
CM008017.1	1940001	1950001	2.67923	gene7830	EME2
CM008017.1	1940001	1950001	2.67923	gene7828	NDK3
CM008017.1	1940001	1950001	2.67923	gene7829	RT34
CM008017.1	1940001	1950001	2.67923	gene14379	DTX3L
CM008011.1	30815001	30825001	2.67814	gene2196	OGFD1
CM008011.1	30815001	30825001	2.67814	gene2197	CPSF5
CM008020.1	83650001	83660001	2.67814	gene11024	SYWC
CM008022.1	34000001	34010001	2.67814	gene12005	NODAL
CM008030.1	82465001	82475001	2.67814	gene17786	MTG8R
CM008031.1	68625001	68635001	2.67814	gene18529	SYLM
CM008022.1	38560001	38570001	2.67705	gene12069	AP3M1
CM008008.1	86710001	86720001	2.67596	gene579	LRC4C
CM008008.1	86715001	86725001	2.67596	gene579	LRC4C
CM008016.1	68020001	68030001	2.67487	gene7460	PCDBF
CM008013.1	34285001	34295001	2.67379	gene5230	43719
CM008019.1	15895001	15905001	2.67379	gene9630	NRX3B
CM008021.1	87315001	87325001	2.67379	gene11717	ODR4
CM008037.1	20755001	20765001	2.67379	gene20433	ESTD
CM008039.1	1770001	1780001	2.67379	gene21093	CSMD1
CM008008.1	86760001	86770001	2.6727	gene579	LRC4C
CM008009.1	35510001	35520001	2.6727	gene1214	FANCF
CM008027.1	124895001	124905001	2.6727	gene15911	IPO13
CM008027.1	124895001	124905001	2.6727	gene15910	DPH2
CM008037.1	20750001	20760001	2.6727	gene20433	ESTD
CM008009.1	12905001	12915001	2.67161	gene1031	BEST1
CM008022.1	29310001	29320001	2.67161	gene11955	CTNA3
CM008022.1	29315001	29325001	2.67161	gene11955	CTNA3
CM008026.1	26350001	26360001	2.67161	gene14203	MRP5
CM008040.1	37190001	37200001	2.67161	gene21570	XIRP2
CM008019.1	33340001	33350001	2.67052	gene9784	MASU1
CM008008.1	20020001	20030001	2.66943	gene63	PIWL4
CM008015.1	26725001	26735001	2.66943	gene6396	CO4A4
CM008026.1	92750001	92760001	2.66943	gene14697	PR23B
CM008013.1	14985001	14995001	2.66834	gene5117	F193A
CM008024.1	21925001	21935001	2.66834	gene13149	CP2U1
CM008026.1	70345001	70355001	2.66834	gene14518	NA
CM008027.1	122475001	122485001	2.66725	gene15861	MAST2
CM008037.1	1890001	1900001	2.66725	gene20374	UBP10
CM008037.1	1895001	1905001	2.66725	gene20374	UBP10
CM008039.1	1710001	1720001	2.66616	gene21093	CSMD1
CM008039.1	45120001	45130001	2.66616	gene21272	ADAM2
CM008039.1	45120001	45130001	2.66616	gene21269	ADAM5
CM008019.1	33045001	33055001	2.66507	gene9784	MASU1
CM008019.1	44710001	44720001	2.66507	gene9852	EXOC5
CM008037.1	2095001	2105001	2.66507	gene20376	RL3
CM008018.1	15630001	15640001	2.66398	gene8815	GOGA1
CM008027.1	80525001	80535001	2.66398	gene15622	NA
CM008027.1	110465001	110475001	2.66398	gene15748	RL14
CM008018.1	15505001	15515001	2.66289	gene8813	FA8
CM008026.1	92320001	92330001	2.66289	gene14692	PK3CB
CM008011.1	65205001	65215001	2.6618	gene2681	PINLY
CM008011.1	65210001	65220001	2.6618	gene2681	PINLY
CM008017.1	35005001	35015001	2.66071	gene8156	AT2A1
CM008017.1	35005001	35015001	2.66071	gene8157	SH2B1
CM008021.1	70045001	70055001	2.66071	gene11618	PRDX6
CM008008.1	34710001	34720001	2.65962	gene147	PA1B2
CM008013.1	66010001	66020001	2.65962	gene5394	FRYL
CM008026.1	23015001	23025001	2.65962	gene14181	TCAL4
CM008027.1	99940001	99950001	2.65962	gene15702	ROR1
CM008013.1	15005001	15015001	2.65744	gene5117	F193A
CM008016.1	80460001	80470001	2.65744	gene7549	SYNPO
CM008031.1	47235001	47245001	2.65744	gene18264	PRIC2
CM008018.1	16060001	16070001	2.65635	gene8822	NR6A1
CM008028.1	66380001	66390001	2.65526	gene16492	PRDX3
CM008018.1	139600001	139610001	2.65417	gene9554	APC1
CM008027.1	134165001	134175001	2.65417	gene16030	TR150
CM008028.1	64055001	64065001	2.65417	gene16490	NA
CM008015.1	40860001	40870001	2.65308	gene6499	XRCC5
CM008026.1	61585001	61595001	2.65308	gene14463	OXND1
CM008016.1	117240001	117250001	2.65199	gene7698	ARRD3
CM008018.1	15500001	15510001	2.6509	gene8813	FA8
CM008026.1	23040001	23050001	2.6509	gene14181	TCAL4
CM008026.1	23045001	23055001	2.6509	gene14181	TCAL4
CM008026.1	93545001	93555001	2.6509	gene14705	NMNA3
CM008028.1	66045001	66055001	2.6509	gene16492	PRDX3
CM008008.1	86440001	86450001	2.64981	gene579	LRC4C
CM008025.1	2335001	2345001	2.64981	gene13314	DEDD
CM008034.1	82480001	82490001	2.64981	gene19666	K1468
CM008035.1	11160001	11170001	2.64981	gene19711	COJA1
CM008037.1	41775001	41785001	2.64981	gene20557	RSLBA
CM008013.1	14915001	14925001	2.64872	gene5116	RNF4
CM008013.1	14915001	14925001	2.64872	gene5115	RNF4
CM008017.1	4105001	4115001	2.64763	gene7924	CLUA1
CM008018.1	16240001	16250001	2.64763	gene8824	PSB7
CM008019.1	3325001	3335001	2.64763	gene9597	PTN21
CM008027.1	95595001	95605001	2.64763	gene15677	PAIRB
CM008028.1	23610001	23620001	2.64763	gene16325	RPN2
CM008028.1	23610001	23620001	2.64763	gene16326	RPN2
CM008026.1	97440001	97450001	2.64654	gene14725	XRN1
CM008027.1	10105001	10115001	2.64654	gene14911	C560
CM008027.1	10110001	10120001	2.64654	gene14911	C560
CM008012.1	39685001	39695001	2.64545	gene3583	PDGFC
CM008016.1	72170001	72180001	2.64545	gene7486	KCD16
CM008016.1	74275001	74285001	2.64545	gene7488	RN168
CM008012.1	27750001	27760001	2.64436	gene3506	DYH10
CM008021.1	90970001	90980001	2.64436	gene11740	TATD3
CM008021.1	90970001	90980001	2.64436	gene11741	NSL1
CM008037.1	41780001	41790001	2.64436	gene20557	RSLBA
CM008022.1	102080001	102090001	2.64327	gene12524	TF7L2
CM008008.1	20015001	20025001	2.64218	gene63	PIWL4
CM008009.1	35155001	35165001	2.64218	gene1214	FANCF
CM008009.1	35160001	35170001	2.64218	gene1214	FANCF
CM008009.1	35410001	35420001	2.64218	gene1214	FANCF
CM008015.1	38265001	38275001	2.64218	gene6472	NRAM1
CM008022.1	92835001	92845001	2.64218	gene12492	SORC3
CM008008.1	20025001	20035001	2.64109	gene63	PIWL4
CM008022.1	29610001	29620001	2.64109	gene11955	CTNA3
CM008009.1	35505001	35515001	2.64001	gene1214	FANCF
CM008013.1	14995001	15005001	2.64001	gene5117	F193A
CM008009.1	54200001	54210001	2.63892	gene1278	RAB38
CM008011.1	32155001	32165001	2.63783	gene2221
CM008024.1	7950001	7960001	2.63783	gene13084	MET14
CM008017.1	48200001	48210001	2.63674	gene8403	CP3AO
CM008026.1	23030001	23040001	2.63674	gene14181	TCAL4
CM008026.1	23035001	23045001	2.63674	gene14181	TCAL4
CM008008.1	36650001	36660001	2.63565	gene184	F92A1
CM008017.1	4430001	4440001	2.63565	gene7931	CBP
CM008017.1	38695001	38705001	2.63565	gene8272	CABP8
CM008019.1	44690001	44700001	2.63565	gene9852	EXOC5
CM008020.1	68760001	68770001	2.63565	gene10906	CN028
CM008040.1	115550001	115560001	2.63565	gene21841	SPS2L
CM008016.1	74335001	74345001	2.63456	gene7489	RN168
CM008026.1	41645001	41655001	2.63456	gene14326	OSTA
CM008013.1	34275001	34285001	2.63347	gene5229	43719
CM008016.1	25180001	25190001	2.63347	gene7043	PIAS4
CM008035.1	760001	770001	2.63347	gene19692	EYS
CM008040.1	115555001	115565001	2.63347	gene21841	SPS2L
CM008040.1	115590001	115600001	2.63347	gene21841	SPS2L
CM008028.1	97685001	97695001	2.63238	gene16612	MMP16
CM008019.1	111970001	111980001	2.63129	gene10417	DPP8
CM008019.1	114810001	114820001	2.63129	gene10455	JMY
CM008037.1	26840001	26850001	2.63129	gene20462	ATP7B
CM008028.1	38230001	38240001	2.6302	gene16387	YTHD3
CM008009.1	53135001	53145001	2.62911	gene1277	TM135
CM008028.1	64060001	64070001	2.62911	gene16490	NA
CM008026.1	26385001	26395001	2.62693	gene14203	MRP5
CM008026.1	97510001	97520001	2.62693	gene14726	ATR
CM008009.1	54195001	54205001	2.62584	gene1278	RAB38
CM008022.1	40280001	40290001	2.62584	gene12082	VDAC2
CM008019.1	32985001	32995001	2.62475	gene9784	MASU1
CM008029.1	9705001	9715001	2.62475	gene16749	SRBP2
CM008027.1	110415001	110425001	2.62366	gene15748	RL14
CM008037.1	20760001	20770001	2.62366	gene20433	ESTD
CM008039.1	1775001	1785001	2.62257	gene21093	CSMD1
CM008016.1	97345001	97355001	2.62148	gene7643	SCMC3
CM008018.1	15515001	15525001	2.62148	gene8813	FA8
CM008009.1	36165001	36175001	2.62039	gene1217	G3P
CM008011.1	30820001	30830001	2.62039	gene2197	CPSF5
CM008011.1	30820001	30830001	2.62039	gene2196	OGFD1
CM008010.1	83560001	83570001	2.6193	gene1914	PH4H
CM008013.1	15285001	15295001	2.61821	gene5129	HD
CM008025.1	2345001	2355001	2.61821	gene13314	DEDD
CM008028.1	23645001	23655001	2.61821	gene16325	RPN2
CM008028.1	23645001	23655001	2.61821	gene16326	RPN2
CM008023.1	32745001	32755001	2.61712	gene12819
CM008026.1	46430001	46440001	2.61712	gene14378	DTX3L
CM008031.1	62945001	62955001	2.61603	gene18399	QRIC1
CM008016.1	79475001	79485001	2.61494	gene7531	PRGC2
CM008019.1	33335001	33345001	2.61494	gene9784	MASU1
CM008026.1	67575001	67585001	2.61494	gene14507	MORC3
CM008036.1	3925001	3935001	2.61494	gene20006	CYC
CM008023.1	47180001	47190001	2.61385	gene12946	FAK2
CM008026.1	23010001	23020001	2.61385	gene14181	TCAL4
CM008028.1	23680001	23690001	2.61385	gene16325	RPN2
CM008028.1	23680001	23690001	2.61385	gene16326	RPN2
CM008009.1	53120001	53130001	2.61276	gene1276	FZD4
CM008009.1	53120001	53130001	2.61276	gene1277	TM135
CM008020.1	42390001	42400001	2.61276	gene10794	CSK
CM008021.1	59770001	59780001	2.61276	gene11490	HES2
CM008028.1	64025001	64035001	2.61276	gene16490	NA
CM008028.1	81535001	81545001	2.61167	gene16542	RIR2B
CM008016.1	25220001	25230001	2.61058	gene7043	PIAS4
CM008009.1	54165001	54175001	2.60949	gene1278	RAB38
CM008016.1	117235001	117245001	2.60949	gene7698	ARRD3
CM008019.1	111975001	111985001	2.60949	gene10417	DPP8
CM008015.1	2810001	2820001	2.6084	gene6079	UBR4
CM008026.1	51980001	51990001	2.6084	gene14434	NA
CM008009.1	36075001	36085001	2.60732	gene1217	G3P
CM008009.1	54120001	54130001	2.60732	gene1278	RAB38
CM008009.1	54170001	54180001	2.60732	gene1278	RAB38
CM008014.1	61900001	61910001	2.60732	gene6006	F13A
CM008015.1	36970001	36980001	2.60732	gene6433	RES18
CM008016.1	89105001	89115001	2.60732	gene7608	ADA19
CM008008.1	86800001	86810001	2.60623	gene579	LRC4C
CM008009.1	44165001	44175001	2.60623	gene1244	LN28A
CM008019.1	21515001	21525001	2.60623	gene9668	TTLL5
CM008020.1	68755001	68765001	2.60623	gene10906	CN028
CM008028.1	23660001	23670001	2.60623	gene16325	RPN2
CM008028.1	23660001	23670001	2.60623	gene16326	RPN2
CM008029.1	9700001	9710001	2.60623	gene16749	SRBP2
CM008009.1	54205001	54215001	2.60514	gene1278	RAB38
CM008009.1	54210001	54220001	2.60514	gene1278	RAB38
CM008009.1	6550001	6560001	2.60405	gene805	TBX10
CM008009.1	35500001	35510001	2.60405	gene1214	FANCF
CM008013.1	14920001	14930001	2.60405	gene5116	RNF4
CM008017.1	38700001	38710001	2.60405	gene8272	CABP8
CM008018.1	16065001	16075001	2.60405	gene8822	NR6A1
CM008028.1	23655001	23665001	2.60296	gene16325	RPN2
CM008028.1	23655001	23665001	2.60296	gene16326	RPN2
CM008019.1	50195001	50205001	2.60187	gene9885	DHSO
CM008012.1	114500001	114510001	2.60078	gene3911	TCPW
CM008016.1	74280001	74290001	2.60078	gene7488	RN168
CM008026.1	52010001	52020001	2.60078	gene14434	NA
CM008016.1	117250001	117260001	2.59969	gene7698	ARRD3
CM008019.1	32970001	32980001	2.59969	gene9784	MASU1
CM008019.1	32980001	32990001	2.59969	gene9784	MASU1
CM008026.1	61580001	61590001	2.59969	gene14463	OXND1
CM008031.1	68630001	68640001	2.59969	gene18529	SYLM
CM008009.1	14070001	14080001	2.5986	gene1059	PAG1
CM008011.1	32460001	32470001	2.5986	gene2230	AGRG5
CM008027.1	123990001	124000001	2.5986	gene15893	TMM53
CM008028.1	23670001	23680001	2.5986	gene16325	RPN2
CM008028.1	23670001	23680001	2.5986	gene16326	RPN2
CM008031.1	62940001	62950001	2.5986	gene18399	QRIC1
CM008019.1	33150001	33160001	2.59751	gene9784	MASU1
CM008016.1	97945001	97955001	2.59642	gene7643	SCMC3
CM008018.1	15510001	15520001	2.59642	gene8813	FA8
CM008028.1	64030001	64040001	2.59642	gene16490	NA
CM008011.1	65195001	65205001	2.59533	gene2681	PINLY
CM008024.1	78110001	78120001	2.59533	gene13304	LIMC1
CM008027.1	80515001	80525001	2.59533	gene15622	NA
CM008037.1	2105001	2115001	2.59533	gene20376	RL3
CM008016.1	22525001	22535001	2.59315	gene6989	ACER1
CM008019.1	50200001	50210001	2.59315	gene9885	DHSO
CM008026.1	23020001	23030001	2.59315	gene14181	TCAL4
CM008028.1	63990001	64000001	2.59315	gene16490	NA
CM008016.1	74325001	74335001	2.59206	gene7489	RN168
CM008016.1	74325001	74335001	2.59206	gene7490	GRCR2
CM008017.1	28600001	28610001	2.59206	gene8113	ACPM
CM008032.1	71470001	71480001	2.59206	gene18922	NA
CM008033.1	23100001	23110001	2.59206	gene19111	PEX3
CM008009.1	36160001	36170001	2.59097	gene1217	G3P
CM008011.1	25995001	26005001	2.59097	gene2162
CM008024.1	7945001	7955001	2.59097	gene13084	MET14
CM008023.1	38310001	38320001	2.58988	gene12868	AMPO
CM008026.1	86510001	86520001	2.58879	gene14656	PSB3
CM008026.1	97505001	97515001	2.58879	gene14726	ATR
CM008030.1	82075001	82085001	2.58879	gene17779	NA
CM008012.1	114505001	114515001	2.5877	gene3911	TCPW
CM008016.1	75050001	75060001	2.5877	gene7497	TCRG1
CM008017.1	38665001	38675001	2.5877	gene8272	CABP8
CM008025.1	18940001	18950001	2.5877	gene13380	C1GLT
CM008009.1	35165001	35175001	2.58661	gene1214	FANCF
CM008021.1	59690001	59700001	2.58661	gene11487	PKHG5
CM008015.1	10610001	10620001	2.58552	gene6195	SYF2
CM008017.1	38690001	38700001	2.58552	gene8272	CABP8
CM008019.1	26135001	26145001	2.58552	gene9729	NA
CM008022.1	113155001	113165001	2.58552	gene12588	TACC2
CM008025.1	71055001	71065001	2.58552	gene13584	DOCK4
CM008031.1	62950001	62960001	2.58552	gene18399	QRIC1
CM008031.1	62950001	62960001	2.58552	gene18400	SYQ
CM008036.1	75870001	75880001	2.58552	gene20334	CLCA
CM008022.1	92840001	92850001	2.58443	gene12492	SORC3
CM008028.1	21655001	21665001	2.58443	gene16316	NTAQ1
CM008040.1	104030001	104040001	2.58443	gene21794	MYO1B
CM008010.1	34590001	34600001	2.58334	gene1496	SPRY3
CM008021.1	59685001	59695001	2.58334	gene11487	PKHG5
CM008019.1	47240001	47250001	2.58225	gene9864	DLGP5
CM008035.1	11155001	11165001	2.58225	gene19711	COJA1
CM008017.1	1935001	1945001	2.58116	gene7827	JIP3
CM008017.1	1935001	1945001	2.58116	gene7828	NDK3
CM008017.1	35000001	35010001	2.58116	gene8156	AT2A1
CM008017.1	35480001	35490001	2.58116	gene8186	BACD1
CM008019.1	3330001	3340001	2.58116	gene9597	PTN21
CM008025.1	71060001	71070001	2.58116	gene13584	DOCK4
CM008026.1	29830001	29840001	2.58116	gene14253
CM008016.1	31070001	31080001	2.58007	gene7133	PRD14
CM008022.1	18730001	18740001	2.5768	gene11919	PHIPL
CM008026.1	26380001	26390001	2.5768	gene14203	MRP5
CM008030.1	97210001	97220001	2.5768	gene17943	SNX21
CM008032.1	20845001	20855001	2.5768	gene18730	FRIL
CM008016.1	74265001	74275001	2.57571	gene7488	RN168
CM008016.1	75105001	75115001	2.57571	gene7497	TCRG1
CM008016.1	97940001	97950001	2.57571	gene7643	SCMC3
CM008035.1	11165001	11175001	2.57571	gene19711	COJA1
CM008040.1	38070001	38080001	2.57571	gene21573	SCN7A
CM008026.1	61600001	61610001	2.57462	gene14463	OXND1
CM008040.1	34665001	34675001	2.57462	gene21565	NOSTN
CM008016.1	25185001	25195001	2.57354	gene7043	PIAS4
CM008018.1	15540001	15550001	2.57354	gene8813	FA8
CM008030.1	57120001	57130001	2.57354	gene17514	AKCL2
CM008037.1	1835001	1845001	2.57354	gene20374	UBP10
CM008018.1	15545001	15555001	2.57245	gene8813	FA8
CM008028.1	66395001	66405001	2.57245	gene16492	PRDX3
CM008011.1	65200001	65210001	2.57136	gene2681	PINLY
CM008015.1	36865001	36875001	2.57136	gene6431	DESM
CM008018.1	15520001	15530001	2.57136	gene8813	FA8
CM008026.1	80555001	80565001	2.57027	gene14611	DC1I1
CM008028.1	23605001	23615001	2.57027	gene16325	RPN2
CM008028.1	23605001	23615001	2.57027	gene16326	RPN2
CM008024.1	78105001	78115001	2.56918	gene13304	LIMC1
CM008012.1	84740001	84750001	2.56809	gene3708	MRP4
CM008028.1	34185001	34195001	2.56809	gene16378	EF2
CM008009.1	35170001	35180001	2.567	gene1214	FANCF
CM008016.1	3305001	3315001	2.567	gene6593	NA
CM008017.1	35475001	35485001	2.567	gene8186	BACD1
CM008022.1	125060001	125070001	2.567	gene12655	JKIP3
CM008036.1	75345001	75355001	2.567	gene20323	TLN1
CM008036.1	75350001	75360001	2.567	gene20323	TLN1
CM008017.1	36530001	36540001	2.56591	gene8233	PRS53
CM008017.1	36530001	36540001	2.56591	gene8234	VKOR1
CM008025.1	2320001	2330001	2.56591	gene13314	DEDD
CM008026.1	23025001	23035001	2.56591	gene14181	TCAL4
CM008033.1	1740001	1750001	2.56591	gene19000	H90B3
CM008011.1	31365001	31375001	2.56482	gene2203	EST5A
CM008018.1	15535001	15545001	2.56482	gene8813	FA8
CM008019.1	33485001	33495001	2.56482	gene9784	MASU1
CM008025.1	71075001	71085001	2.56482	gene13584	DOCK4
CM008026.1	97435001	97445001	2.56482	gene14725	XRN1
CM008036.1	51490001	51500001	2.56482	gene20212	RFX3
CM008008.1	103425001	103435001	2.56373	gene688	IF
CM008016.1	89100001	89110001	2.56373	gene7607	NIPA4
CM008019.1	12380001	12390001	2.56373	gene9619	ZN639
CM008020.1	42385001	42395001	2.56373	gene10793	LMA1L
CM008023.1	26550001	26560001	2.56373	gene12798	FBW12
CM008028.1	64040001	64050001	2.56373	gene16490	NA
CM008032.1	34720001	34730001	2.56373	gene18791	ITA1
CM008008.1	103420001	103430001	2.56264	gene688	IF
CM008016.1	97930001	97940001	2.56264	gene7643	SCMC3
CM008017.1	38670001	38680001	2.56264	gene8272	CABP8
CM008018.1	15550001	15560001	2.56264	gene8813	FA8
CM008021.1	19320001	19330001	2.56264	gene11242	BRNP3
CM008027.1	80340001	80350001	2.56264	gene15622	NA
CM008016.1	80465001	80475001	2.56155	gene7549	SYNPO
CM008017.1	28605001	28615001	2.56155	gene8113	ACPM
CM008022.1	18725001	18735001	2.56155	gene11919	PHIPL
CM008016.1	18915001	18925001	2.56046	gene6901	SMCA4
CM008026.1	52015001	52025001	2.56046	gene14434	NA
CM008016.1	97935001	97945001	2.55937	gene7643	SCMC3
CM008017.1	4080001	4090001	2.55937	gene7923	SLX4
CM008017.1	4080001	4090001	2.55937	gene7922	CP090
CM008030.1	97205001	97215001	2.55937	gene17942	TNNC2
CM008030.1	97215001	97225001	2.55937	gene17944	ACOT8
CM008030.1	97215001	97225001	2.55937	gene17943	SNX21
CM008012.1	39695001	39705001	2.55828	gene3583	PDGFC
CM008018.1	15525001	15535001	2.55828	gene8813	FA8
CM008019.1	33460001	33470001	2.55828	gene9784	MASU1
CM008027.1	32295001	32305001	2.55828	gene15310	TSN2
CM008037.1	26565001	26575001	2.55828	gene20461	WDFY2
CM008019.1	32990001	33000001	2.55719	gene9784	MASU1
CM008041.1	102160001	102170001	2.55719	gene22437	IKZF5
CM008022.1	55670001	55680001	2.5561	gene12166	PTN20
CM008031.1	64610001	64620001	2.5561	gene18445	GNAI2
CM008023.1	31260001	31270001	2.55501	gene12809	NFIL3
CM008035.1	29040001	29050001	2.55501	gene19763	DOP1
CM008036.1	72350001	72360001	2.55501	gene20295	TLE1
CM008011.1	24445001	24455001	2.55392	gene2160	CYLD
CM008019.1	47275001	47285001	2.55392	gene9865	NA
CM008018.1	15220001	15230001	2.55283	gene8810	RABEK
CM008018.1	15220001	15230001	2.55283	gene8809	GRP78
CM008026.1	86525001	86535001	2.55283	gene14656	PSB3
CM008016.1	67965001	67975001	2.55174	gene7459	PCDBD
CM008019.1	47230001	47240001	2.55174	gene9864	DLGP5
CM008022.1	2490001	2500001	2.55174	gene11835	O5AS1
CM008026.1	23005001	23015001	2.55174	gene14181	TCAL4
CM008032.1	38045001	38055001	2.55174	gene18801	NA
CM008017.1	35535001	35545001	2.55065	gene8191	CDIPT
CM008017.1	35535001	35545001	2.55065	gene8190	NA
CM008018.1	53630001	53640001	2.55065	gene9067	ETAA1
CM008019.1	47250001	47260001	2.55065	gene9864	DLGP5
CM008037.1	1830001	1840001	2.55065	gene20374	UBP10
CM008012.1	39690001	39700001	2.54956	gene3583	PDGFC
CM008022.1	125080001	125090001	2.54956	gene12655	JKIP3
CM008009.1	36170001	36180001	2.54847	gene1217	G3P
CM008015.1	36960001	36970001	2.54847	gene6433	RES18
CM008020.1	72380001	72390001	2.54847	gene10960	CMGA
CM008023.1	32780001	32790001	2.54847	gene12822	TRI50
CM008028.1	63985001	63995001	2.54847	gene16490	NA
CM008009.1	15920001	15930001	2.54738	gene1090	PAG1
CM008016.1	97340001	97350001	2.54738	gene7643	SCMC3
CM008018.1	15495001	15505001	2.54738	gene8813	FA8
CM008021.1	18610001	18620001	2.54738	gene11242	BRNP3
CM008026.1	23050001	23060001	2.54738	gene14181	TCAL4
CM008016.1	75055001	75065001	2.54629	gene7497	TCRG1
CM008008.1	79285001	79295001	2.5452	gene539	HIPK3
CM008023.1	16430001	16440001	2.5452	gene12748	E41LB
CM008022.1	45685001	45695001	2.54411	gene12107	ZMIZ1
CM008022.1	45685001	45695001	2.54411	gene12108	NA
CM008026.1	52020001	52030001	2.54302	gene14434	NA
CM008027.1	32730001	32740001	2.54302	gene15318	AMPD1
CM008034.1	55440001	55450001	2.54302	gene19509	NA
CM008019.1	112000001	112010001	2.54193	gene10418	DPP8
CM008021.1	19270001	19280001	2.54193	gene11242	BRNP3
CM008011.1	28025001	28035001	2.54084	gene2177	FTM
CM008017.1	38635001	38645001	2.54084	gene8272	CABP8
CM008026.1	26375001	26385001	2.54084	gene14203	MRP5
CM008028.1	23665001	23675001	2.54084	gene16325	RPN2
CM008028.1	23665001	23675001	2.54084	gene16326	RPN2
CM008016.1	74390001	74400001	2.53976	gene7489	RN168
CM008023.1	31270001	31280001	2.53976	gene12809	NFIL3
CM008027.1	123995001	124005001	2.53976	gene15893	TMM53
CM008040.1	115560001	115570001	2.53976	gene21841	SPS2L
CM008040.1	115565001	115575001	2.53976	gene21841	SPS2L
CM008018.1	59695001	59705001	2.53867	gene9095	TMM17
CM008021.1	59625001	59635001	2.53867	gene11485	NOL9
CM008011.1	32455001	32465001	2.53758	gene2230	AGRG5
CM008016.1	3300001	3310001	2.53758	gene6593	NA
CM008026.1	80560001	80570001	2.53758	gene14611	DC1I1
CM008011.1	24360001	24370001	2.53649	gene2159	CYLD
CM008024.1	8250001	8260001	2.53649	gene13088	NA
CM008016.1	74385001	74395001	2.5354	gene7489	RN168
CM008008.1	86435001	86445001	2.53431	gene579	LRC4C
CM008021.1	59765001	59775001	2.53431	gene11490	HES2
CM008022.1	45690001	45700001	2.53431	gene12107	ZMIZ1
CM008022.1	45690001	45700001	2.53431	gene12108	NA
CM008022.1	125065001	125075001	2.53431	gene12655	JKIP3
CM008027.1	138455001	138465001	2.53431	gene16069	PERQ2
CM008019.1	111985001	111995001	2.53322	gene10418	DPP8
CM008034.1	55435001	55445001	2.53322	gene19509	NA
CM008011.1	32160001	32170001	2.53213	gene2221
CM008016.1	26725001	26735001	2.53213	gene7080	ZN555
CM008016.1	62495001	62505001	2.53213	gene7383	TRPC7
CM008016.1	85115001	85125001	2.53213	gene7582	NA
CM008019.1	47245001	47255001	2.53213	gene9864	DLGP5
CM008027.1	134170001	134180001	2.53213	gene16030	TR150
CM008027.1	138460001	138470001	2.53213	gene16069	PERQ2
CM008035.1	755001	765001	2.53213	gene19692	EYS
CM008037.1	19230001	19240001	2.53213	gene20422	KMCP1
CM008037.1	19230001	19240001	2.53213	gene20421	NA
CM008016.1	74345001	74355001	2.53104	gene7489	RN168
CM008016.1	123735001	123745001	2.53104	gene7716	ICAL
CM008011.1	30825001	30835001	2.52995	gene2197	CPSF5
CM008019.1	33190001	33200001	2.52995	gene9784	MASU1
CM008016.1	67930001	67940001	2.52886	gene7458	PCDB6
CM008023.1	45275001	45285001	2.52886	gene12908	ARI3C
CM008023.1	45275001	45285001	2.52886	gene12909	DCTN3
CM008038.1	26160001	26170001	2.52886	gene20942
CM008038.1	26160001	26170001	2.52886	gene20943
CM008018.1	16325001	16335001	2.52777	gene8827	NEK6
CM008019.1	33185001	33195001	2.52777	gene9784	MASU1
CM008017.1	36520001	36530001	2.52668	gene8232	ZN646
CM008029.1	21035001	21045001	2.52668	gene16918	VWF
CM008009.1	54175001	54185001	2.52559	gene1278	RAB38
CM008017.1	38675001	38685001	2.52559	gene8272	CABP8
CM008018.1	15580001	15590001	2.52559	gene8813	FA8
CM008020.1	72385001	72395001	2.52559	gene10960	CMGA
CM008025.1	71080001	71090001	2.52559	gene13584	DOCK4
CM008026.1	86530001	86540001	2.52559	gene14656	PSB3
CM008029.1	22470001	22480001	2.52559	gene16970	WC11
CM008019.1	33360001	33370001	2.5245	gene9784	MASU1
CM008026.1	46440001	46450001	2.5245	gene14379	DTX3L
CM008012.1	114205001	114215001	2.52341	gene3902	NLE1
CM008023.1	38225001	38235001	2.52341	gene12868	AMPO
CM008041.1	102165001	102175001	2.52341	gene22437	IKZF5
CM008010.1	35710001	35720001	2.52232	gene1524	K2C7
CM008018.1	1675001	1685001	2.52232	gene8569	TRAF2
CM008018.1	1675001	1685001	2.52232	gene8570	FBXW5
CM008019.1	46985001	46995001	2.52232	gene9861	TBPL2
CM008027.1	80530001	80540001	2.52232	gene15622	NA
CM008018.1	16245001	16255001	2.52123	gene8824	PSB7
CM008009.1	35400001	35410001	2.52014	gene1214	FANCF
CM008017.1	1915001	1925001	2.52014	gene7826	JIP3
CM008017.1	1920001	1930001	2.52014	gene7826	JIP3
CM008032.1	86780001	86790001	2.52014	gene18952	FAKD3
CM008011.1	28030001	28040001	2.51905	gene2177	FTM
CM008017.1	48205001	48215001	2.51905	gene8403	CP3AO
CM008026.1	61175001	61185001	2.51905	gene14461	DAZL
CM008028.1	23650001	23660001	2.51905	gene16325	RPN2
CM008028.1	23650001	23660001	2.51905	gene16326	RPN2
CM008011.1	31360001	31370001	2.51796	gene2203	EST5A
CM008019.1	33455001	33465001	2.51796	gene9784	MASU1
CM008021.1	19240001	19250001	2.51796	gene11242	BRNP3
CM008026.1	34730001	34740001	2.51796	gene14274	OSTN
CM008034.1	55400001	55410001	2.51687	gene19508	PTPRM
CM008034.1	55400001	55410001	2.51687	gene19509	NA
CM008016.1	116510001	116520001	2.51578	gene7693	GPR98
CM008030.1	64910001	64920001	2.51578	gene17556	BMP2
CM008017.1	36765001	36775001	2.51469	gene8242	ITAM
CM008018.1	15530001	15540001	2.5136	gene8813	FA8
CM008025.1	3380001	3390001	2.5136	gene13317	ANS1A
CM008027.1	124890001	124900001	2.5136	gene15910	DPH2
CM008027.1	124890001	124900001	2.5136	gene15909	VATO
CM008028.1	66415001	66425001	2.5136	gene16492	PRDX3
CM008011.1	24365001	24375001	2.51251	gene2159	CYLD
CM008016.1	62500001	62510001	2.51251	gene7383	TRPC7
CM008018.1	15555001	15565001	2.51251	gene8813	FA8
CM008019.1	106675001	106685001	2.51251	gene10382	KIF23
CM008022.1	38550001	38560001	2.51251	gene12069	AP3M1
CM008022.1	38550001	38560001	2.51251	gene12068	VINC
CM008022.1	55675001	55685001	2.51251	gene12166	PTN20
CM008037.1	1840001	1850001	2.51251	gene20374	UBP10
CM008009.1	30370001	30380001	2.51142	gene1203	ZDH13
CM008019.1	33355001	33365001	2.51142	gene9784	MASU1
CM008022.1	55665001	55675001	2.51142	gene12166	PTN20
CM008023.1	16425001	16435001	2.51142	gene12748	E41LB
CM008027.1	123135001	123145001	2.51142	gene15877	MUTYH
CM008016.1	75060001	75070001	2.51033	gene7497	TCRG1
CM008017.1	36525001	36535001	2.51033	gene8233	PRS53
CM008021.1	90690001	90700001	2.51033	gene11736	NA
CM008034.1	55395001	55405001	2.51033	gene19508	PTPRM
CM008019.1	112765001	112775001	2.50924	gene10432	PE2R2
CM008025.1	3385001	3395001	2.50815	gene13317	ANS1A
CM008027.1	121825001	121835001	2.50815	gene15847	FAAH1
CM008037.1	19240001	19250001	2.50815	gene20422	KMCP1
CM008008.1	86595001	86605001	2.50707	gene579	LRC4C
CM008011.1	13110001	13120001	2.50707	gene2040	DAAF1
CM008040.1	104410001	104420001	2.50707	gene21796	SOSB2
CM008016.1	97860001	97870001	2.50598	gene7643	SCMC3
CM008022.1	29615001	29625001	2.50598	gene11955	CTNA3
CM008015.1	10605001	10615001	2.50489	gene6195	SYF2
CM008016.1	67960001	67970001	2.50489	gene7459	PCDBD
CM008026.1	34985001	34995001	2.50489	gene14274	OSTN
CM008037.1	26570001	26580001	2.50489	gene20461	WDFY2
CM008021.1	53600001	53610001	2.5038	gene11428	PTHD2
CM008026.1	23055001	23065001	2.5038	gene14181	TCAL4
CM008034.1	55410001	55420001	2.5038	gene19508	PTPRM
CM008034.1	55410001	55420001	2.5038	gene19509	NA
CM008019.1	15890001	15900001	2.50271	gene9630	NRX3B
CM008020.1	42380001	42390001	2.50271	gene10793	LMA1L
CM008017.1	1925001	1935001	2.50162	gene7826	JIP3
CM008017.1	1925001	1935001	2.50162	gene7827	JIP3
CM008025.1	117925001	117935001	2.50162	gene13822	KCP
CM008027.1	124885001	124895001	2.50162	gene15909	VATO
CM008027.1	124885001	124895001	2.50162	gene15908	B4GT2
CM008027.1	124885001	124895001	2.50162	gene15910	DPH2
CM008013.1	65970001	65980001	2.50053	gene5394	FRYL
CM008028.1	30600001	30610001	2.50053	gene16366	PLAG1
CM008016.1	3310001	3320001	2.49944	gene6593	NA
CM008016.1	123730001	123740001	2.49944	gene7716	ICAL
CM008017.1	28610001	28620001	2.49944	gene8113	ACPM
CM008020.1	68750001	68760001	2.49944	gene10906	CN028
CM008021.1	48440001	48450001	2.49944	gene11372	NTM1B
CM008036.1	75295001	75305001	2.49944	gene20318	SIT1
CM008016.1	123725001	123735001	2.49617	gene7716	ICAL
CM008031.1	63000001	63010001	2.49617	gene18404	LAMB1
CM008036.1	32995001	33005001	2.49617	gene20136	ATL1
CM008018.1	15575001	15585001	2.49508	gene8813	FA8
CM008018.1	15575001	15585001	2.49508	gene8814	SCAI
CM008013.1	15000001	15010001	2.49399	gene5117	F193A
CM008026.1	52025001	52035001	2.49399	gene14434	NA
CM008026.1	61575001	61585001	2.49399	gene14463	OXND1
CM008016.1	97140001	97150001	2.4929	gene7643	SCMC3
CM008019.1	12375001	12385001	2.4929	gene9619	ZN639
CM008021.1	6995001	7005001	2.4929	gene11215	CFAH
CM008025.1	55580001	55590001	2.4929	gene13499	RELN
CM008036.1	32950001	32960001	2.4929	gene20135	ATL1
CM008019.1	3165001	3175001	2.49181	gene9591	EMAL5
CM008041.1	102170001	102180001	2.49072	gene22437	IKZF5
CM008009.1	36145001	36155001	2.48963	gene1217	G3P
CM008019.1	33365001	33375001	2.48963	gene9784	MASU1
CM008020.1	72375001	72385001	2.48963	gene10960	CMGA
CM008023.1	45270001	45280001	2.48963	gene12908	ARI3C
CM008018.1	59700001	59710001	2.48854	gene9095	TMM17
CM008020.1	42395001	42405001	2.48854	gene10794	CSK
CM008028.1	64035001	64045001	2.48745	gene16490	NA
CM008008.1	77990001	78000001	2.48636	gene527	RCN1
CM008011.1	30765001	30775001	2.48636	gene2195	OGFD1
CM008019.1	3425001	3435001	2.48636	gene9601	SPAT7
CM008027.1	99875001	99885001	2.48636	gene15702	ROR1
CM008016.1	3560001	3570001	2.48527	gene6601	OBSCN
CM008023.1	38425001	38435001	2.48527	gene12868	AMPO
CM008037.1	54450001	54460001	2.48527	gene20614	KLHL1
CM008016.1	6240001	6250001	2.48418	gene6668	GDF15
CM008025.1	2315001	2325001	2.48418	gene13314	DEDD
CM008026.1	34920001	34930001	2.48418	gene14274	OSTN
CM008026.1	34925001	34935001	2.48418	gene14274	OSTN
CM008010.1	45685001	45695001	2.48309	gene1647	TM117
CM008008.1	68410001	68420001	2.48091	gene487
CM008016.1	85130001	85140001	2.48091	gene7582	NA
CM008018.1	16250001	16260001	2.48091	gene8824	PSB7
CM008019.1	25320001	25330001	2.48091	gene9717	NUMB
CM008020.1	72390001	72400001	2.48091	gene10960	CMGA
CM008025.1	9220001	9230001	2.48091	gene13336	CLD12
CM008026.1	67590001	67600001	2.48091	gene14507	MORC3
CM008040.1	60995001	61005001	2.48091	gene21681	MBD5
CM008019.1	25030001	25040001	2.47982	gene9714	HEAT4
CM008026.1	46455001	46465001	2.47982	gene14381	PARP9
CM008026.1	46455001	46465001	2.47982	gene14380	DTX3L
CM008031.1	63855001	63865001	2.47982	gene18427	DOCK3
CM008009.1	54190001	54200001	2.47873	gene1278	RAB38
CM008012.1	16035001	16045001	2.47873	gene3374	LHX5
CM008017.1	36555001	36565001	2.47873	gene8235	BCKD
CM008023.1	31255001	31265001	2.47873	gene12809	NFIL3
CM008028.1	66400001	66410001	2.47873	gene16492	PRDX3
CM008008.1	36625001	36635001	2.47764	gene183	DDX6
CM008009.1	54180001	54190001	2.47764	gene1278	RAB38
CM008016.1	97745001	97755001	2.47764	gene7643	SCMC3
CM008017.1	38685001	38695001	2.47764	gene8272	CABP8
CM008010.1	46330001	46340001	2.47546	gene1647	TM117
CM008027.1	124905001	124915001	2.47546	gene15911	IPO13
CM008015.1	2805001	2815001	2.47437	gene6079	UBR4
CM008016.1	123720001	123730001	2.47437	gene7716	ICAL
CM008020.1	32255001	32265001	2.47437	gene10685	AKTIP
CM008026.1	92815001	92825001	2.47437	gene14699	PR23B
CM008036.1	33000001	33010001	2.47437	gene20136	ATL1
CM008009.1	36020001	36030001	2.47329	gene1217	G3P
CM008011.1	14465001	14475001	2.47329	gene2055	GSE1
CM008011.1	30655001	30665001	2.47329	gene2192	MT3
CM008011.1	30655001	30665001	2.47329	gene2191	MT2
CM008016.1	85135001	85145001	2.47329	gene7582	NA
CM008011.1	30670001	30680001	2.4722	gene2193	MT4
CM008026.1	22995001	23005001	2.4722	gene14181	TCAL4
CM008036.1	72355001	72365001	2.4722	gene20295	TLE1
CM008016.1	70150001	70160001	2.47111	gene7479	RHG26
CM008021.1	7000001	7010001	2.47111	gene11215	CFAH
CM008013.1	15260001	15270001	2.47002	gene5128	GRK4
CM008037.1	26845001	26855001	2.47002	gene20462	ATP7B
CM008016.1	122175001	122185001	2.46893	gene7709	ARSK
CM008019.1	33450001	33460001	2.46784	gene9784	MASU1
CM008016.1	85125001	85135001	2.46675	gene7582	NA
CM008017.1	35010001	35020001	2.46675	gene8157	SH2B1
CM008019.1	33445001	33455001	2.46675	gene9784	MASU1
CM008009.1	54185001	54195001	2.46566	gene1278	RAB38
CM008014.1	1245001	1255001	2.46566	gene5428	EFC14
CM008016.1	89550001	89560001	2.46566	gene7613	NA
CM008019.1	11960001	11970001	2.46566	gene9619	ZN639
CM008021.1	48465001	48475001	2.46566	gene11372	NTM1B
CM008012.1	114160001	114170001	2.46457	gene3901	UN45B
CM008026.1	29825001	29835001	2.46457	gene14253
CM008026.1	96715001	96725001	2.46457	gene14717	GRK7
CM008031.1	63860001	63870001	2.46457	gene18427	DOCK3
CM008036.1	72345001	72355001	2.46457	gene20294	TLE1
CM008041.1	49290001	49300001	2.46457	gene22203	TF2LX
CM008008.1	20065001	20075001	2.46348	gene63	PIWL4
CM008011.1	25990001	26000001	2.46348	gene2162
CM008016.1	74395001	74405001	2.46348	gene7489	RN168
CM008025.1	9225001	9235001	2.46348	gene13336	CLD12
CM008028.1	97420001	97430001	2.46348	gene16612	MMP16
CM008011.1	13120001	13130001	2.46239	gene2041	TAF1C
CM008019.1	21520001	21530001	2.46239	gene9668	TTLL5
CM008026.1	93405001	93415001	2.46239	gene14703	RET2
CM008009.1	35925001	35935001	2.4613	gene1217	G3P
CM008021.1	91200001	91210001	2.4613	gene11743	ATF3
CM008026.1	61590001	61600001	2.4613	gene14463	OXND1
CM008026.1	61595001	61605001	2.4613	gene14463	OXND1
CM008026.1	86515001	86525001	2.4613	gene14656	PSB3
CM008028.1	98345001	98355001	2.4613	gene16612	MMP16
CM008036.1	3920001	3930001	2.4613	gene20006	CYC
CM008008.1	103460001	103470001	2.46021	gene689	TCO1
CM008009.1	15195001	15205001	2.46021	gene1077	PAG1
CM008010.1	46325001	46335001	2.46021	gene1647	TM117
CM008011.1	31355001	31365001	2.46021	gene2203	EST5A
CM008040.1	61000001	61010001	2.46021	gene21681	MBD5
CM008012.1	39675001	39685001	2.45912	gene3583	PDGFC
CM008021.1	59680001	59690001	2.45912	gene11487	PKHG5
CM008026.1	46425001	46435001	2.45912	gene14378	DTX3L
CM008028.1	66275001	66285001	2.45912	gene16492	PRDX3
CM008029.1	54780001	54790001	2.45912	gene17150	DNM1L
CM008031.1	64120001	64130001	2.45912	gene18428	MAPK3
CM008016.1	71935001	71945001	2.45803	gene7486	KCD16
CM008020.1	68775001	68785001	2.45803	gene10907	KLH28
CM008036.1	74715001	74725001	2.45803	gene20309	F214B
CM008008.1	36610001	36620001	2.45585	gene183	DDX6
CM008028.1	21695001	21705001	2.45585	gene16317	ATAD2
CM008031.1	62915001	62925001	2.45585	gene18398	QRIC1
CM008026.1	34915001	34925001	2.45476	gene14274	OSTN
CM008031.1	65245001	65255001	2.45476	gene18470	SPN90
CM008031.1	65245001	65255001	2.45476	gene18469	IP6K2
CM008010.1	45690001	45700001	2.45367	gene1647	TM117
CM008027.1	123100001	123110001	2.45367	gene15874	NA
CM008039.1	18510001	18520001	2.45367	gene21140	CASP3
CM008009.1	31755001	31765001	2.45258	gene1209	DBX1
CM008016.1	74400001	74410001	2.45258	gene7489	RN168
CM008027.1	63930001	63940001	2.45258	gene15543	LRC8C
CM008028.1	34180001	34190001	2.45258	gene16378	EF2
CM008041.1	102150001	102160001	2.45258	gene22437	IKZF5
CM008041.1	102155001	102165001	2.45258	gene22437	IKZF5
CM008040.1	34670001	34680001	2.45149	gene21565	NOSTN
CM008020.1	87410001	87420001	2.4504	gene11092	APOP1
CM008023.1	38220001	38230001	2.4504	gene12868	AMPO
CM008028.1	23600001	23610001	2.4504	gene16325	RPN2
CM008028.1	23600001	23610001	2.4504	gene16326	RPN2
CM008022.1	29595001	29605001	2.44931	gene11955	CTNA3
CM008027.1	110420001	110430001	2.44931	gene15748	RL14
CM008034.1	55430001	55440001	2.44931	gene19509	NA
CM008041.1	157075001	157085001	2.44931	gene22709	MAGB4
CM008013.1	15055001	15065001	2.44822	gene5119	RS16
CM008016.1	3400001	3410001	2.44822	gene6597	TRI11
CM008019.1	89105001	89115001	2.44822	gene10199	NSF
CM008033.1	44075001	44085001	2.44822	gene19238	S22A1
CM008039.1	1705001	1715001	2.44822	gene21093	CSMD1
CM008011.1	31370001	31380001	2.44713	gene2203	EST5A
CM008017.1	1930001	1940001	2.44713	gene7827	JIP3
CM008019.1	11965001	11975001	2.44713	gene9619	ZN639
CM008019.1	11970001	11980001	2.44713	gene9619	ZN639
CM008028.1	81500001	81510001	2.44713	gene16542	RIR2B
CM008009.1	36080001	36090001	2.44604	gene1217	G3P
CM008025.1	2340001	2350001	2.44604	gene13314	DEDD
CM008009.1	44170001	44180001	2.44495	gene1244	LN28A
CM008011.1	14470001	14480001	2.44495	gene2055	GSE1
CM008022.1	102070001	102080001	2.44495	gene12524	TF7L2
CM008027.1	121830001	121840001	2.44495	gene15847	FAAH1
CM008040.1	115570001	115580001	2.44495	gene21841	SPS2L
CM008040.1	115575001	115585001	2.44495	gene21841	SPS2L
CM008017.1	36415001	36425001	2.44386	gene8227	ORAI3
CM008017.1	36415001	36425001	2.44386	gene8228	SET1A
CM008031.1	70175001	70185001	2.44386	gene18543	SC6A1
CM008017.1	36980001	36990001	2.44277	gene8250	43722
CM008023.1	31560001	31570001	2.44277	gene12809	NFIL3
CM008026.1	67580001	67590001	2.44277	gene14507	MORC3
CM008026.1	96900001	96910001	2.44277	gene14720	TFDP2
CM008027.1	110470001	110480001	2.44277	gene15748	RL14
CM008029.1	54795001	54805001	2.44277	gene17151	SYYM
CM008008.1	79290001	79300001	2.44168	gene539	HIPK3
CM008011.1	30875001	30885001	2.44168	gene2198	AMFR
CM008013.1	15235001	15245001	2.44168	gene5126	GRK4
CM008013.1	15235001	15245001	2.44168	gene5127	GRK5
CM008016.1	71930001	71940001	2.44168	gene7486	KCD16
CM008026.1	50255001	50265001	2.44168	gene14429	B4GT4
CM008026.1	67585001	67595001	2.44168	gene14507	MORC3
CM008026.1	91770001	91780001	2.44168	gene14682	ARMC8
CM008030.1	4955001	4965001	2.44168	gene17234	NA
CM008031.1	47230001	47240001	2.44168	gene18264	PRIC2
CM008032.1	36120001	36130001	2.44168	gene18794	GAG
CM008009.1	36150001	36160001	2.44059	gene1217	G3P
CM008009.1	44160001	44170001	2.44059	gene1244	LN28A
CM008018.1	59705001	59715001	2.44059	gene9095	TMM17
CM008019.1	44715001	44725001	2.44059	gene9852	EXOC5
CM008009.1	44180001	44190001	2.43951	gene1244	LN28A
CM008013.1	65975001	65985001	2.43951	gene5394	FRYL
CM008022.1	29365001	29375001	2.43951	gene11955	CTNA3
CM008026.1	86520001	86530001	2.43951	gene14656	PSB3
CM008037.1	8650001	8660001	2.43951	gene20381	TCPA
CM008008.1	36615001	36625001	2.43842	gene183	DDX6
CM008017.1	36940001	36950001	2.43842	gene8249	RUS1
CM008017.1	36940001	36950001	2.43842	gene8250	43722
CM008029.1	21040001	21050001	2.43842	gene16918	VWF
CM008033.1	16915001	16925001	2.43842	gene19082	BIG3
CM008036.1	51500001	51510001	2.43842	gene20212	RFX3
CM008012.1	114210001	114220001	2.43733	gene3902	NLE1
CM008036.1	51495001	51505001	2.43733	gene20212	RFX3
CM008016.1	75100001	75110001	2.43624	gene7497	TCRG1
CM008026.1	98350001	98360001	2.43624	gene14735	SR140
CM008019.1	47220001	47230001	2.43515	gene9864	DLGP5
CM008021.1	87255001	87265001	2.43515	gene11717	ODR4
CM008022.1	40285001	40295001	2.43515	gene12082	VDAC2
CM008027.1	138450001	138460001	2.43515	gene16069	PERQ2
CM008028.1	66200001	66210001	2.43515	gene16492	PRDX3
CM008028.1	98350001	98360001	2.43515	gene16612	MMP16
CM008036.1	51510001	51520001	2.43515	gene20212	RFX3
CM008017.1	4170001	4180001	2.43406	gene7926	SLX4
CM008019.1	21510001	21520001	2.43406	gene9668	TTLL5
CM008023.1	32660001	32670001	2.43406	gene12817	ZN169
CM008026.1	80565001	80575001	2.43406	gene14611	DC1I1
CM008039.1	1780001	1790001	2.43406	gene21093	CSMD1
CM008026.1	26305001	26315001	2.43297	gene14202	CP2DI
CM008036.1	51505001	51515001	2.43297	gene20212	RFX3
CM008016.1	97750001	97760001	2.43188	gene7643	SCMC3
CM008019.1	33075001	33085001	2.43188	gene9784	MASU1
CM008027.1	99935001	99945001	2.43188	gene15702	ROR1
CM008039.1	26060001	26070001	2.43188	gene21183	TUSC3
CM008012.1	16050001	16060001	2.43079	gene3374	LHX5
CM008013.1	1980001	1990001	2.43079	gene5041	NA
CM008013.1	1980001	1990001	2.43079	gene5042	BECN1
CM008013.1	15240001	15250001	2.43079	gene5127	GRK5
CM008013.1	15240001	15250001	2.43079	gene5126	GRK4
CM008013.1	44405001	44415001	2.43079	gene5324	UD2B4
CM008015.1	10170001	10180001	2.43079	gene6193	RUNX3
CM008023.1	38320001	38330001	2.43079	gene12868	AMPO
CM008023.1	38350001	38360001	2.43079	gene12868	AMPO
CM008025.1	55575001	55585001	2.43079	gene13499	RELN
CM008026.1	50260001	50270001	2.43079	gene14429	B4GT4
CM008035.1	675001	685001	2.43079	gene19692	EYS
CM008008.1	86765001	86775001	2.4297	gene579	LRC4C
CM008017.1	36420001	36430001	2.42861	gene8228	SET1A
CM008017.1	38680001	38690001	2.42861	gene8272	CABP8
CM008019.1	47225001	47235001	2.42861	gene9864	DLGP5
CM008026.1	26315001	26325001	2.42861	gene14203	MRP5
CM008027.1	32405001	32415001	2.42861	gene15312
CM008028.1	66375001	66385001	2.42861	gene16492	PRDX3
CM008013.1	66005001	66015001	2.42752	gene5394	FRYL
CM008016.1	97275001	97285001	2.42752	gene7643	SCMC3
CM008016.1	97855001	97865001	2.42752	gene7643	SCMC3
CM008022.1	40275001	40285001	2.42752	gene12082	VDAC2
CM008023.1	45215001	45225001	2.42752	gene12903	CCL19
CM008027.1	99950001	99960001	2.42752	gene15702	ROR1
CM008009.1	44175001	44185001	2.42643	gene1244	LN28A
CM008014.1	38945001	38955001	2.42643	gene5857	ABT1
CM008020.1	68745001	68755001	2.42643	gene10906	CN028
CM008023.1	26565001	26575001	2.42643	gene12798	FBW12
CM008026.1	97430001	97440001	2.42643	gene14725	XRN1
CM008016.1	75065001	75075001	2.42534	gene7497	TCRG1
CM008019.1	12370001	12380001	2.42534	gene9619	ZN639
CM008019.1	111990001	112000001	2.42534	gene10418	DPP8
CM008028.1	66290001	66300001	2.42534	gene16492	PRDX3
CM008034.1	55425001	55435001	2.42534	gene19509	NA
CM008011.1	30900001	30910001	2.42425	gene2200	GNAO
CM008028.1	81505001	81515001	2.42425	gene16542	RIR2B
CM008016.1	97350001	97360001	2.42316	gene7643	SCMC3
CM008016.1	116525001	116535001	2.42316	gene7693	GPR98
CM008019.1	3410001	3420001	2.42207	gene9599	SPAT7
CM008026.1	97635001	97645001	2.42207	gene14727	ATR
CM008032.1	71465001	71475001	2.42207	gene18922	NA
CM008013.1	14910001	14920001	2.42098	gene5115	RNF4
CM008013.1	14910001	14920001	2.42098	gene5116	RNF4
CM008013.1	15050001	15060001	2.42098	gene5119	RS16
CM008017.1	36425001	36435001	2.42098	gene8228	SET1A
CM008020.1	44860001	44870001	2.42098	gene10825	CDK20
CM008022.1	29370001	29380001	2.42098	gene11955	CTNA3
CM008027.1	95685001	95695001	2.42098	gene15678	I12R2
CM008028.1	97425001	97435001	2.42098	gene16612	MMP16
CM008008.1	79295001	79305001	2.41989	gene539	HIPK3
CM008026.1	85100001	85110001	2.41989	gene14637	TM108
CM008027.1	122490001	122500001	2.41989	gene15861	MAST2
CM008019.1	12035001	12045001	2.4188	gene9619	ZN639
CM008019.1	12040001	12050001	2.4188	gene9619	ZN639
[truncated: 1,516 more rows]
