# Supplementary material for: Whole-genome sequencing of Tarim red deer (Cervus elaphus yarkandensis) reveals demographic history and adaptations to an arid-desert environment
Source: Front Zool. 2020 Oct 16;17:31. doi: 10.1186/s12983-020-00379-5 (PMC7565370; doi:10.1186/s12983-020-00379-5)
Supplement: Supplementary file 10 — Additional file 10: Table S10. List of genes in the selected overlapping regions by top 5% highest log2 (θπ•control/θπ•Tarim red deer) and top 5% highest Z (FST) for Tarim red deer as well as the significance of these genes in XP-EHH (XP-EHH value) analyses. [file 12983_2020_379_MOESM10_ESM.xlsx]

## Sheet: Table S10
Table S10. Average private SNPs per pair of individuals between speices.
Pair of individuals between species	I	II
O. aries - O. aries	5803496
O. a. musimon - O. aries	2.11191e+06	3.12418e+06
O. a. polii - O. aries	4.0831e+06	3.15772e+06
C. ibex - O. aries	9.6695e+06	3.3524e+06
O. a. polii - O. a. musimon	4222326	2284672
C. ibex - O. a. musimon	9766656	2437285
C. ibex - O. a. polii	9490496	4098779
Note.―I indicates average private SNPs belong to the species before the "-" symbol. II indicates average private SNPs belong to the species behind the "-" symbol.

## Sheet: Table S11
Table S11. Summary of indel calling in 77 Chinese native sheep and three wild species.
	O. aries I	O. aries II	O. aries III	O. a. musimon	O. a. polii	C. ibex
Upstream	1915.08	1749	7628	1302	2012	4899
Exon	501.203	459	1829	300	210	568
Intergenic region	188415	169145	853143	137891	252366	515435
Intron	71841.2	65028	306049	51340	97454	228388
Splicing	87.2658	81	284	59	40	63
Upstream/Downstream	27.3924	25	100	10	23	57
Downstream	2084.08	1908	8191	1413	2514	6457
Total	264871	238395	1177224	192315	354619	755867
Note.―O. aries I, average value over 77 native sheep; O. aries II, average value over 75 low coverage sheep; O. aries III, average value over two high coverage sheep; Upstream, InDels within the 1 kb region upstream of the gene starting site; Downstream, InDels within the 1 kb region downstream of the gene ending site; Upstream/Downstream indicates that a InDel is located in downstream and upstre…

## Sheet: sheet 1
Additional file 10: Table S10. List of genes in the selected overlapping regions by top 5% highest log2(θπ•control/θπ•Tarim red deer) and top 5% highest Z(FST) for Tarim red deer as well as the significance of these genes in XP-EHH (XP-EHH value) analyses.
Chromosome	Log2(θπ ratio)	Z(FST)	XP-EHH value	Gene_ID	Gene name
CM008009.1	1.54606	0.740463	2.80019	gene1031	BEST1
CM008019.1	0.842732	0.814331	2.54193	gene10418	DPP8
CM008019.1	0.979003	0.824872	2.69776	gene10432	PE2R2
CM008020.1	1.41711	0.900234	2.34034	gene10558	SYNEM
CM008009.1	2.43648	0.752741	4.68641	gene1058	PAG2
CM008020.1	1.66419	0.79414	3.63488	gene10611	RHCG
CM008020.1	1.37534	0.811506	2.38175	gene10825	CDK20
CM008020.1	1.61088	0.737548	3.45181	gene10923	MAP1A
CM008020.1	1.61088	0.737548	3.28182	gene10924	VIP1
CM008021.1	0.950057	0.827039	2.2717	gene11720	HMCN1
CM008021.1	0.950057	0.827039	2.8939	gene11721	HMCN1
CM008022.1	1.7469	0.767368	2.22266	gene12034	MICU1
CM008022.1	1.68732	0.777515	2.98652	gene12109	PPIF
CM008023.1	2.28456	0.82455	2.56373	gene12798	FBW12
CM008024.1	1.44007	0.88255	2.16055	gene13087	PRDX1
CM008024.1	1.40427	0.870463	2.83615	gene13088	NA
CM008024.1	2.02108	0.857965	3.00832	gene13148	HCDH
CM008024.1	1.56362	0.877135	2.89499	gene13149	CP2U1
CM008024.1	1.07471	0.798725	3.13254	gene13150	SMS2
CM008024.1	0.947296	0.745124	2.23792	gene13185	DAPP1
CM008024.1	1.83564	0.890441	2.29676	gene13219	SYUA
CM008025.1	1.09376	0.835034	2.27387	gene13506	SRPK2
CM008025.1	1.28958	0.797924	2.69558	gene13605	BMPER
CM008025.1	1.60082	0.744168	4.27125	gene13641	NA
CM008026.1	2.08141	0.846458	3.11837	gene14203	MRP5
CM008026.1	2.10399	0.776512	3.00723	gene14204	5HT3C
CM008026.1	1.12574	0.850955	2.70648	gene14205	5HT3C
CM008026.1	1.0013	0.812897	2.23138	gene14220	CLCN2
CM008026.1	1.33632	0.775824	2.46457	gene14253	--
CM008026.1	2.29085	0.780791	2.39374	gene14697	PR23B
CM008026.1	2.29085	0.780791	3.04972	gene14699	PR23B
CM008026.1	1.98966	0.799085	2.3131	gene14704	RET1
CM008026.1	1.98966	0.799085	2.3131	gene14705	NMNA3
CM008010.1	1.42058	0.807209	2.1551	gene1482	AMHR2
CM008010.1	1.07882	0.745512	2.20632	gene1483	SP1
CM008010.1	1.45874	0.743963	2.23574	gene1486	ESPL1
CM008010.1	1.06005	0.795085	2.58334	gene1496	SPRY3
CM008027.1	1.33456	0.73847	2.94947	gene15310	TSN2
CM008027.1	0.997847	0.769149	2.9146	gene15314	NR1H4
CM008027.1	2.27246	0.775438	2.3763	gene15748	RL14
CM008027.1	1.23126	0.872279	3.51065	gene15845	DMBX1
CM008027.1	1.70958	0.861419	3.36464	gene15846	FAAH1
CM008027.1	1.26864	0.905177	2.75224	gene15847	FAAH1
CM008027.1	1.06723	0.81592	2.17362	gene15864	GPBL1
CM008027.1	1.06723	0.81592	2.17362	gene15865	CCD17
CM008027.1	2.5205	0.771037	4.75833	gene15871	NA
CM008027.1	1.6604	0.735546	2.45367	gene15874	NA
CM008027.1	1.6604	0.735546	2.7359	gene15875	TESK2
CM008027.1	1.6604	0.735546	2.7359	gene15876	TOE1
CM008027.1	1.6604	0.735546	2.7359	gene15877	MUTYH
CM008027.1	1.80936	0.799374	3.2208	gene15881	PTC2
CM008027.1	0.99709	0.756153	2.15946	gene15906	SC6A9
CM008027.1	0.99709	0.756153	2.37195	gene15907	CCD24
CM008027.1	2.13405	0.849875	2.35778	gene15908	B4GT2
CM008027.1	2.13405	0.849875	2.35778	gene15909	VATO
CM008027.1	0.99709	0.756153	2.5136	gene15910	DPH2
CM008027.1	1.01549	0.769175	2.81435	gene15911	IPO13
CM008027.1	1.01549	0.769175	2.38284	gene15912	SIAT6
CM008028.1	1.4642	0.739777	2.18888	gene16291	PIGP
CM008028.1	1.49445	0.785609	2.50053	gene16366	PLAG1
CM008028.1	1.04675	0.753077	2.17254	gene16367	CHCH7
CM008028.1	1.66693	0.763835	2.79583	gene16370	PENK
CM008028.1	1.67145	0.757484	4.72237	gene16490	NA
CM008028.1	1.07521	0.790891	2.86993	gene16492	PRDX3
CM008028.1	2.03332	0.820747	2.24227	gene16535	RL7A
CM008028.1	2.45235	0.75817	4.02062	gene16612	MMP16
CM008029.1	2.11569	0.802288	3.32105	gene17123	CCD91
CM008029.1	1.32887	0.843516	2.19978	gene17151	SYYM
CM008030.1	0.958853	0.787538	2.35342	gene17232	SNP25
CM008031.1	1.5874	0.752457	2.47982	gene18427	DOCK3
CM008031.1	1.23254	0.846573	2.7882	gene18445	GNAI2
CM008031.1	1.69671	0.829695	2.35669	gene18446	S38A3
CM008031.1	1.36459	0.838473	3.51501	gene18522	NA
CM008031.1	1.36459	0.838473	3.4322	gene18523	FYCO1
CM008031.1	2.90752	0.736441	5.56905	gene18524	CXCR6
CM008032.1	1.28906	0.768491	2.34034	gene18801	NA
CM008034.1	1.53357	0.866013	2.14093	gene19509	NA
CM008035.1	1.22275	0.79867	2.64981	gene19711	COJA1
CM008035.1	1.93193	0.829631	2.55501	gene19763	DOP1
CM008035.1	1.55455	0.863156	2.25099	gene19764	DOP1
CM008036.1	1.19615	0.811424	2.35778	gene20211	RFX3
CM008036.1	1.19615	0.811424	2.56482	gene20212	RFX3
CM008036.1	1.93611	0.747645	3.39188	gene20332	RECK
CM008037.1	1.26073	0.761101	2.51251	gene20374	UBP10
CM008037.1	2.09842	0.747513	2.14093	gene20433	ESTD
CM008037.1	1.22195	0.781072	2.63129	gene20462	ATP7B
CM008039.1	2.82573	0.74398	2.67379	gene21093	CSMD1
CM008011.1	0.881873	0.824006	2.16927	gene2151	NEPR1
CM008040.1	1.93987	0.817018	2.75987	gene21619	ITB6
CM008040.1	1.08854	0.840402	2.19324	gene21809	ANKS3
CM008011.1	1.25311	0.791808	3.57059	gene2193	MT4
CM008012.1	1.30159	0.791859	2.16382	gene3583	PDGFC
CM008012.1	0.889267	0.795919	2.17798	gene4388	LC7L3
CM008013.1	1.04468	0.744486	2.49399	gene5117	F193A
CM008013.1	1.04468	0.744486	2.29894	gene5118	F193A
CM008013.1	1.80646	0.883344	2.43079	gene5126	GRK4
CM008013.1	1.80646	0.883344	2.43079	gene5127	GRK5
CM008013.1	1.78303	0.853836	2.18561	gene5128	GRK4
CM008013.1	1.35978	0.857107	2.74352	gene5129	HD
CM008008.1	2.12607	0.784254	2.44168	gene539	HIPK3
CM008013.1	1.53556	0.817363	2.15728	gene5410	CORIN
CM008014.1	2.37141	0.800261	2.46566	gene5428	EFC14
CM008008.1	1.64574	0.856512	3.57821	gene579	LRC4C
CM008014.1	2.40563	0.760472	2.19978	gene5857	ABT1
CM008014.1	1.13589	0.773395	2.17145	gene5961	MYLIP
CM008015.1	2.08178	0.769668	3.77327	gene6101	PA2GF
CM008015.1	1.52904	0.866838	2.43079	gene6193	RUNX3
CM008015.1	2.24556	0.803918	2.16818	gene6430	SPEG
CM008015.1	2.24556	0.803918	2.78493	gene6431	DESM
CM008015.1	2.66639	0.759244	5.02312	gene6495	SMAL1
CM008015.1	0.98563	0.76647	2.65308	gene6499	XRCC5
CM008016.1	1.46318	0.838937	2.96909	gene6989	ACER1
CM008016.1	1.11442	0.753384	3.73077	gene7004	DUS3L
CM008016.1	1.11442	0.753384	3.73077	gene7005	CTSRD
CM008016.1	1.1524	0.783006	2.31746	gene7488	RN168
CM008016.1	1.1524	0.783006	2.31746	gene7489	RN168
CM008016.1	1.43521	0.760129	2.324	gene7497	TCRG1
CM008016.1	0.979755	0.756315	2.40137	gene7531	PRGC2
CM008016.1	1.7484	0.821107	3.10857	gene7534	S26A2
CM008017.1	0.835144	0.866859	2.36977	gene7927	DNAS1
CM008017.1	0.835144	0.866859	2.27387	gene7928	TRAP1
CM008017.1	1.82487	0.777049	2.21939	gene7929	TRAP1
CM008017.1	1.30836	0.803183	2.25753	gene8176	ALDOA
CM008017.1	1.30836	0.803183	2.25753	gene8177	NA
CM008017.1	1.30836	0.803183	2.16164	gene8178	FA57B
CM008017.1	1.30836	0.803183	2.16164	gene8179	CP092
CM008017.1	1.77715	0.794681	2.58116	gene8186	BACD1
CM008017.1	1.77715	0.794681	2.94184	gene8187	BACD1
CM008017.1	2.1733	0.768872	3.00614	gene8188	ASPH1
CM008017.1	2.1733	0.768872	3.51174	gene8189	SE6L2
CM008017.1	2.1733	0.768872	3.51174	gene8190	NA
CM008017.1	2.1733	0.768872	3.51174	gene8191	CDIPT
CM008017.1	1.29079	0.746779	2.26843	gene8209	ITAL
CM008017.1	1.29079	0.746779	2.17145	gene8210	--
CM008017.1	1.77568	0.867089	2.47873	gene8235	BCKD
CM008017.1	1.77568	0.867089	2.37086	gene8236	KAT8
CM008017.1	1.54604	0.808874	3.45617	gene8242	ITAM
CM008017.1	1.54604	0.808874	3.16741	gene8243	ITAX
CM008017.1	1.70693	0.809593	3.32977	gene8272	CABP8
CM008018.1	0.848651	0.769831	2.75987	gene8569	TRAF2
CM008018.1	1.13257	0.768052	2.34143	gene8570	FBXW5
CM008018.1	1.13257	0.768052	2.34143	gene8571	CO8G
CM008018.1	0.848651	0.769831	2.28913	gene8572	LCN12
CM008018.1	1.49899	0.845157	2.21067	gene8801	PBX3
CM008018.1	0.925198	0.812791	3.39733	gene8822	NR6A1
CM008018.1	2.61847	0.818451	3.72968	gene8823	STF1
CM008018.1	2.91149	0.79025	2.3556	gene8847	PGH1
CM008018.1	3.19661	0.756635	3.02466	gene9556	APC1
CM008019.1	1.47512	0.84354	2.9364	gene9591	EMAL5
CM008019.1	2.18839	0.764738	2.7882	gene9619	ZN639
CM008019.1	0.9521	0.789393	2.38611	gene9668	TTLL5
CM008019.1	2.01667	0.874063	3.64686	gene9698	VSX2
CM008019.1	2.98539	0.764593	2.75878	gene9885	DHSO
