# Supplementary material for: Whole-genome sequencing of Tarim red deer (Cervus elaphus yarkandensis) reveals demographic history and adaptations to an arid-desert environment
Source: Front Zool. 2020 Oct 16;17:31. doi: 10.1186/s12983-020-00379-5 (PMC7565370; doi:10.1186/s12983-020-00379-5)
Supplement: Supplementary file 11 — Additional file 11: Table S11. GO functional enrichment of the candidate genes obtained by FST- θπ ratio analysis that are associated with adaptation to arid environments. [file 12983_2020_379_MOESM11_ESM.xlsx]

## Sheet: Sheet1
Additional file 11: Table S11. GO functional enrichment of the candidate genes obtained by FST- θπ ratio analysis that are associated with adaptation to arid environments.
GO_accession	Description	Term type	Over-represented p value	Number of genes involved in the candidate gene list	Number of genes in the reference list	Genes
GO:0046912	Transferase activity, transferring acyl groups, acyl groups converted into alkyl on transfer	molecular_function	0.00041595	4	14	PIGP,HMCS2,RHCG,SP20H
GO:0046660	Female sex differentiation	biological_process	0.0010562	4	15	CDK20,KIF15,PRP4B,CSMD1
GO:0015698	Inorganic anion transport	biological_process	0.0024188	14	140	CLCN2,LRC4C,PTC2,NA,RHCG,AUTS2,NA,PDGFC,S26A2,KCD12,NA,TCRG1,MFSD5,CDK20
GO:0009725	Response to hormone stimulus	biological_process	0.0041147	10	104	APLP,ZN639,F1142,STF1,NR6A1,NC2B,PRDX3,KCD12,CYLC1,AUTS2
GO:0004421	Hydroxymethylglutaryl-CoA synthase activity	molecular_function	0.00579	2	5	HMCS2,SP20H
GO:0016070	RNA metabolic process	biological_process	0.0067261	103	3552	CSMD1,PR23B,ZN639,FBW12,EFC14,PRDX3,RUNX1,NC2B,5HT3C,FAAH1,SYYM,KIF15,KCD12,TAF5L,DUS3L,TSN2,HD,FYCO1,NR6A1,DMRTA,CACO1,ACER1,MMP16,LC7L3,MPRI,ZN502,EFC14,ANR12,PPP6,MTF2,LRC4C,PTC2,CYLC1,PIGP,RFX3,NR1H4,PDPK1,NA,F1142,SF3B4,NMNA1,PTHD4,NA,RUNX3,LRP2,LIPS,SSU72,STF1,DPH1,PE2R2,NA,TUFT1,ATP7B,SPRY3,SYNE1,NETR,CTSRD,NA,ZIC1,DESM,SPEG,RL7A,NA,RL14,INMT,DOCK3,ZNF48,SYWM,CDK20,FHR5,LCN12,ITAM,PRP4B,RB…
GO:0043547	Positive regulation of GTPase activity	biological_process	0.0085625	3	5	SCLT1,NMNA3,NA
GO:0009719	Response to endogenous stimulus	biological_process	0.0093168	10	124	CYLC1,AUTS2,KCD12,NR6A1,NC2B,PRDX3,F1142,STF1,APLP,ZN639
GO:0051345	Positive regulation of hydrolase activity	biological_process	0.0099574	5	30	RL14,DPH2,NA,SCLT1,NMNA3
GO:0033993	Response to lipid	biological_process	0.010281	7	68	PRDX3,NR6A1,NC2B,KCD12,CYLC1,STF1,F1142
GO:0043401	Steroid hormone mediated signaling pathway	biological_process	0.010281	7	68	F1142,STF1,NC2B,NR6A1,KCD12,PRDX3,CYLC1
GO:0048545	Response to steroid hormone stimulus	biological_process	0.010281	7	68	STF1,F1142,CYLC1,PRDX3,NC2B,NR6A1,KCD12
GO:0071383	Cellular response to steroid hormone stimulus	biological_process	0.010281	7	68	F1142,STF1,KCD12,NR6A1,NC2B,PRDX3,CYLC1
GO:0071396	Cellular response to lipid	biological_process	0.010281	7	68	CYLC1,NC2B,NR6A1,KCD12,PRDX3,F1142,STF1
GO:0071407	Cellular response to organic cyclic compound	biological_process	0.010281	7	68	F1142,STF1,CYLC1,PRDX3,NR6A1,KCD12,NC2B
GO:0016877	Ligase activity, forming carbon-sulfur bonds	molecular_function	0.010617	3	10	CDK20,AUTS2,SF3B4
GO:0016878	Acid-thiol ligase activity	molecular_function	0.010617	3	10	CDK20,AUTS2,SF3B4
GO:0007548	Sex differentiation	biological_process	0.013216	4	24	CDK20,KIF15,PRP4B,CSMD1
GO:0006351	Transcription, DNA-dependent	biological_process	0.014114	87	2862	CYLC1,PIGP,LRC4C,PTC2,ANR12,MTF2,MPRI,ZN502,EFC14,LIPS,PTHD4,NA,RUNX3,RFX3,NR1H4,F1142,PDPK1,NA,SF3B4,NMNA1,KIF15,KCD12,5HT3C,FAAH1,SYYM,FBW12,EFC14,RUNX1,PRDX3,NC2B,PR23B,ZN639,ACER1,MMP16,DMRTA,NR6A1,TSN2,TAF5L,HD,SP20H,AUTS2,KAT8,TNPO3,TTLL5,TGM1,CABP8,NA,SYEP,MICU1,SP1,PRGC2,SMBT2,WNT7A,ZHX1,APTX,BMPER,DNAS1,SCLT1,PA2GF,SYUA,PAX7,TCRG1,NA,ZIC1,DESM,SPEG,NETR,ATP7B,DPH1,STF1,NA,PE2R2,TUFT1,F19…
GO:0008218	Bioluminescence	biological_process	0.014691	3	12	AUTS2,EFC14,CDK20
GO:0032324	Molybdopterin cofactor biosynthetic process	biological_process	0.015143	4	34	MRP5,PR23B,CABP8,BPHL
GO:0043545	Molybdopterin cofactor metabolic process	biological_process	0.015143	4	34	PR23B,BPHL,CABP8,MRP5
GO:0034508	Centromere complex assembly	biological_process	0.015986	8	78	NA,DESM,MMP16,NA,PRDX3,NC2B,NA,RL14
GO:0004511	Tyrosine 3-monooxygenase activity	molecular_function	0.016496	4	35	P2Y12,PDGFC,ARH37,SPEG
GO:0032774	RNA biosynthetic process	biological_process	0.018671	87	2897	ATP7B,STF1,DPH1,TUFT1,NA,PE2R2,ZIC1,NA,SPEG,DESM,NETR,ZNF48,LCN12,FHR5,CDK20,RL7A,NA,RL14,DOCK3,VIP1,PDGFC,F195A,GPBL1,RB8NL,ITAM,TTLL5,TGM1,CABP8,AUTS2,SP20H,KAT8,TNPO3,WNT7A,SCLT1,DNAS1,BMPER,ZHX1,APTX,TCRG1,PAX7,SYUA,PA2GF,NA,SYEP,MICU1,SP1,PRGC2,SMBT2,EFC14,FBW12,NC2B,PRDX3,RUNX1,ZN639,PR23B,KCD12,KIF15,FAAH1,5HT3C,SYYM,NR6A1,DMRTA,HD,TSN2,TAF5L,MMP16,ACER1,ANR12,MTF2,MPRI,EFC14,ZN502,CYLC1,P…
GO:0016628	Oxidoreductase activity, acting on the CH-CH group of donors, NAD or NADP as acceptor	molecular_function	0.018743	5	29	PRDX3,SP1,NA,NA,NETR
GO:0016627	Oxidoreductase activity, acting on the CH-CH group of donors	molecular_function	0.018829	11	126	DUS3L,NA,NA,PRDX3,EFC14,SP1,MICU1,NETR,PIGP,MMP16,NA
GO:0007423	Sensory organ development	biological_process	0.019002	5	25	NA,SYUA,RL14,EFC14,NA
GO:0006352	DNA-dependent transcription, initiation	biological_process	0.019303	16	202	SF3B4,DNAS1,NA,SP1,LIPS,MMP16,PDGFC,ZN639,CABP8,EFC14,SYYM,LRC4C,SPEG,KCD12,PIGP,AUTS2
GO:0034654	Nucleobase-containing compound biosynthetic process	biological_process	0.021265	92	3160	RB8NL,ITAM,GPBL1,NA,PDGFC,VIP1,F195A,DOCK3,RL14,RL7A,NA,LCN12,FHR5,CDK20,ZNF48,NETR,SPEG,DESM,ZIC1,NA,TUFT1,PE2R2,NA,DPH1,STF1,MRP5,ATP7B,PRGC2,SMBT2,SP1,MICU1,SYEP,NA,PAX7,TCRG1,PA2GF,SYUA,SCLT1,DNAS1,BMPER,APTX,ZHX1,WNT7A,TNPO3,KAT8,AUTS2,SP20H,CABP8,TGM1,TTLL5,ACER1,MMP16,HD,TAF5L,TSN2,NR6A1,DMRTA,SYYM,FAAH1,5HT3C,KCD12,KIF15,ZN639,PR23B,NC2B,RUNX1,PRDX3,EFC14,FBW12,LIPS,LZIC,NMNA1,SF3B4,ADCY9…
GO:0016755	Transferase activity, transferring amino-acyl groups	molecular_function	0.022103	9	89	DPP8,SCLT1,TGM1,CDK20,PRDX3,EFC14,LRC4C,PIGP,MMP16
GO:0014070	Response to organic cyclic compound	biological_process	0.022478	7	85	STF1,F1142,CYLC1,PRDX3,KCD12,NR6A1,NC2B
GO:0015074	DNA integration	biological_process	0.022596	13	138	KCD12,ARH37,MMP16,LRC4C,SCLT1,PRDX3,CDK20,EFC14,ARI4B,SF3B4,NMNA1,PE2R2,PR23B
GO:0008771	[citrate (pro-3S)-lyase] ligase activity	molecular_function	0.024125	2	4	CDK20,SF3B4
GO:0090304	Nucleic acid metabolic process	biological_process	0.024585	116	4412	CABP8,TGM1,TTLL5,TNPO3,KAT8,SP20H,MUTYH,AUTS2,SNP25,PA2GF,SYUA,PAX7,TCRG1,ZHX1,APTX,BMPER,DNAS1,SCLT1,RECK,WNT7A,PRGC2,SMBT2,SP1,DC1L2,MICU1,SYEP,HMCN1,NA,PE2R2,NA,TUFT1,STF1,DPH1,ITB6,SYNE1,ATP7B,SPRY3,WN10A,CTSRD,NETR,DESM,SPEG,NA,NMNA3,ZIC1,RL14,INMT,DOCK3,NA,RL7A,FHR5,CDK20,LCN12,ZNF48,SYWM,RB8NL,ITAM,PRP4B,DHSO,GPBL1,F195A,VIP1,PDGFC,NA,NA,ZN502,EFC14,LC7L3,MPRI,PPP6,MTF2,GBRG1,ANR12,PTC2,LR…
GO:0009968	Negative regulation of signal transduction	biological_process	0.025765	4	31	LRP2,PIGP,PDGFC,EFC14
GO:0010648	Negative regulation of cell communication	biological_process	0.025765	4	31	EFC14,PDGFC,PIGP,LRP2
GO:0023057	Negative regulation of signaling	biological_process	0.025765	4	31	EFC14,PDGFC,LRP2,PIGP
GO:0035257	Nuclear hormone receptor binding	molecular_function	0.026646	3	17	KCD12,PTC2,PE2R2
GO:0051427	Hormone receptor binding	molecular_function	0.026646	3	17	KCD12,PTC2,PE2R2
GO:0065003	Macromolecular complex assembly	biological_process	0.026768	35	693	FYCO1,RL14,DOCK3,NA,CDK20,ATPF1,CACO1,RB8NL,MMP16,PDGFC,ZN639,NA,BACD1,NC2B,PRDX3,EFC14,ARH37,DESM,NA,SF3B4,SNP25,SYUA,SCLT1,NA,PTHD4,FHR2,DMBX1,AUXI,CABP8,LC7L3,LRC4C,PIGP,ZC3HE,BACD2,AUTS2
GO:0015103	Inorganic anion transmembrane transporter activity	molecular_function	0.028878	6	62	CLCN2,NA,MFSD5,PDGFC,NA,S26A2
GO:0047474	Long-chain fatty acid luciferin component ligase activity	molecular_function	0.028939	2	4	CDK20,AUTS2
GO:0043933	Macromolecular complex subunit organization	biological_process	0.029913	38	794	RL14,DOCK3,FYCO1,NA,CDK20,ATPF1,RB8NL,CACO1,MMP16,PDGFC,PE2R2,NA,RN168,ZN639,PRDX3,BACD1,NC2B,EFC14,DESM,KIF15,ARH37,NA,SF3B4,SNP25,SYUA,SCLT1,PTHD4,NA,FHR2,DMBX1,AUXI,LC7L3,CABP8,LRC4C,BACD2,PIGP,ZC3HE,AUTS2
GO:0000124	SAGA complex	cellular_component	0.030493	3	20	SP20H,SCLT1,TCRG1
GO:0006139	Nucleobase-containing compound metabolic process	biological_process	0.03054	121	4727	WN10A,MRP5,SPRY3,ATP7B,SYNE1,ITB6,STF1,DPH1,TUFT1,NA,PE2R2,NMNA3,ZIC1,NA,SPEG,DESM,NETR,CTSRD,SYWM,ZNF48,LCN12,CDK20,FHR5,NA,RL7A,DOCK3,INMT,RL14,PDGFC,VIP1,NA,NA,F195A,GPBL1,DHSO,ITAM,RB8NL,PRP4B,TTLL5,TGM1,CABP8,ANR12,AUTS2,MUTYH,SP20H,KAT8,TNPO3,RECK,WNT7A,DNAS1,BMPER,SCLT1,ZHX1,APTX,PAX7,TCRG1,SYUA,PA2GF,SNP25,NA,SYEP,HMCN1,MICU1,SP1,PRGC2,DC1L2,SMBT2,EFC14,ARI4B,FBW12,NC2B,RUNX1,PRDX3,ZN639,…
GO:0006022	Aminoglycan metabolic process	biological_process	0.030833	13	143	BEST1,PE2R2,SCLT1,PRDX3,CDK20,EFC14,SMBT2,MICU1,KCD12,PIGP,MMP16,GPBL1,NA
GO:0005315	Inorganic phosphate transmembrane transporter activity	molecular_function	0.031361	3	21	NA,AUTS2,LRC4C
GO:1901677	Phosphate transmembrane transporter activity	molecular_function	0.031361	3	21	LRC4C,NA,AUTS2
GO:0009755	Hormone-mediated signaling pathway	biological_process	0.031566	7	84	NC2B,NR6A1,KCD12,PRDX3,CYLC1,F1142,STF1
GO:0032870	Cellular response to hormone stimulus	biological_process	0.031566	7	84	PRDX3,NC2B,NR6A1,KCD12,CYLC1,F1142,STF1
GO:0051168	Nuclear export	biological_process	0.032136	8	75	DOCK3,AUXI,SCLT1,CDK20,GBRG1,LRC4C,MMP16,PIGP
GO:0016832	Aldehyde-lyase activity	molecular_function	0.032453	3	23	ALDOA,LRC4C,ALG5
GO:0005096	GTPase activator activity	molecular_function	0.03348	9	122	NMNA3,AUTS2,KCD12,NA,DOCK3,EFC14,SF3B4,RN168,SCLT1
GO:0016973	Poly(A)+ mRNA export from nucleus	biological_process	0.033723	5	27	AUXI,LRC4C,CDK20,SCLT1,PIGP
GO:0071107	Response to parathyroid hormone stimulus	biological_process	0.034344	2	10	ZN639,APLP
GO:0015858	Nucleoside transport	biological_process	0.034704	3	14	NA,CDK20,DC1L2
GO:0034257	Nicotinamide riboside transmembrane transporter activity	molecular_function	0.034704	3	14	DC1L2,CDK20,NA
GO:0034258	Nicotinamide riboside transport	biological_process	0.034704	3	14	NA,CDK20,DC1L2
GO:0071495	Cellular response to endogenous stimulus	biological_process	0.034824	7	87	CYLC1,PRDX3,NC2B,NR6A1,KCD12,STF1,F1142
GO:0019955	Cytokine binding	molecular_function	0.035422	3	22	KIF15,EFC14,INGR1
GO:0003677	DNA binding	molecular_function	0.035948	87	2977	ITAM,PRP4B,RB8NL,PDGFC,NA,DOCK3,RL14,NA,CDK20,FHR5,LCN12,ZNF48,NETR,DESM,F71F1,NA,ZIC1,NMNA3,PE2R2,NA,RN168,STF1,DPH1,ITB6,ATP7B,WN10A,PRGC2,MICU1,HMCN1,NA,ANKS3,SYUA,PA2GF,PAX7,ZHX1,BMPER,SCLT1,RECK,F193A,SP20H,MUTYH,AUTS2,AUXI,CABP8,PDIP2,TGM1,NKX63,MMP16,PENK,NR6A1,DMRTA,SYYM,5HT3C,FAAH1,KIF15,UBP10,ARH37,KCD12,PR23B,ZN639,CHD9,RUNX1,PRDX3,NC2B,ARI4B,FBW12,EFC14,DMBX1,SF3B4,NMNA1,RFX3,NR1H4,PD…
GO:0008375	Acetylglucosaminyltransferase activity	molecular_function	0.036332	14	171	SCLT1,TUT7,CDK20,PRDX3,NA,PTHD4,GBRG1,SF3B4,HD,NMNA1,NA,MMP16,CYLC1,LRC4C
GO:0000390	Spliceosomal complex disassembly	biological_process	0.036589	2	16	CACO1,KIF15
GO:0005684	U2-type spliceosomal complex	cellular_component	0.036589	2	16	CACO1,KIF15
GO:0032988	Ribonucleoprotein complex disassembly	biological_process	0.036589	2	16	KIF15,CACO1
GO:0071008	U2-type post-mRNA release spliceosomal complex	cellular_component	0.036589	2	16	CACO1,KIF15
GO:0071014	Post-mRNA release spliceosomal complex	cellular_component	0.036589	2	16	KIF15,CACO1
GO:0051189	Prosthetic group metabolic process	biological_process	0.037258	4	41	MRP5,PR23B,CABP8,BPHL
GO:0043565	Sequence-specific DNA binding	molecular_function	0.037417	27	559	RB8NL,ITAM,MMP16,PDGFC,NA,NR1H4,SYUA,F1142,CDK20,NR6A1,SCLT1,DMRTA,PTHD4NA,LRC4C,F193A,KIF15,DESM,KCD12,PIGP,CYLC1,PE2R2,ZN639,STF1,PRDX3,TGM1
GO:0019438	Aromatic compound biosynthetic process	biological_process	0.037469	93	3307	RUNX3,NA,PTHD4,SF3B4,NMNA1,ADCY9,NA,PDPK1,F1142,NR1H4,RFX3,LIPS,LZIC,MTF2,TRIO,ANR12,EFC14,ZN502,MPRI,PIGP,CYLC1,PTC2,LRC4C,NR6A1,DMRTA,HD,TAF5L,TSN2,ACER1,MMP16,NC2B,RUNX1,PRDX3,EFC14,FBW12,ZN639,PR23B,KCD12,KIF15,SYYM,FAAH1,5HT3C,DNAS1,SCLT1,BMPER,APTX,ZHX1,WNT7A,TCRG1,PAX7,PA2GF,SYUA,SYEP,HMCS2,NA,PRGC2,SMBT2,SP1,MICU1,TGM1,TTLL5,CABP8,AUTS2,SP20H,TNPO3,KAT8,LCN12,CDK20,FHR5,ZNF48,RL14,DOCK3,R…
GO:0018130	Heterocycle biosynthetic process	biological_process	0.039114	94	3364	LIPS,LZIC,SF3B4,NMNA1,ADCY9,F1142,PDPK1,NA,NR1H4,RFX3,RUNX3,NA,PTHD4,PTC2,LRC4C,PIGP,CYLC1,ZN502,EFC14,MPRI,MTF2,TRIO,ANR12,MMP16,ACER1,HD,TSN2,TAF5L,DMRTA,NR6A1,SYYM,FAAH1,BPHL,5HT3C,KCD12,KIF15,ZN639,PR23B,NC2B,PRDX3,RUNX1,EFC14,FBW12,PRGC2,SMBT2,SP1,MICU1,SYEP,HMCS2,NA,PAX7,TCRG1,SYUA,PA2GF,SCLT1,DNAS1,BMPER,APTX,ZHX1,WNT7A,TNPO3,KAT8,AUTS2,SP20H,CABP8,TGM1,TTLL5,RB8NL,ITAM,GPBL1,VIP1,PDGFC,NA…
GO:0010033	Response to organic substance	biological_process	0.04028	10	148	AUTS2,CYLC1,KCD12,STF1,F1142,APLP,ZN639,PRDX3,NR6A1,NC2B
GO:0016714	Oxidoreductase activity, acting on paired donors, with incorporation or reduction of molecular oxygen, reduced pteridine as one donor, and incorporation of one atom of oxygen	molecular_function	0.040534	4	43	ARH37,SPEG,PDGFC,P2Y12
GO:0043487	Regulation of RNA stability	biological_process	0.040545	2	7	SCLT1,PIGP
GO:0043488	Regulation of mRNA stability	biological_process	0.040545	2	7	SCLT1,PIGP
GO:0043489	RNA stabilization	biological_process	0.040545	2	7	SCLT1,PIGP
GO:0048255	MRNA stabilization	biological_process	0.040545	2	7	PIGP,SCLT1
GO:0046483	Heterocycle metabolic process	biological_process	0.040774	123	4896	TNPO3,KAT8,MUTYH,SP20H,AUTS2,ANR12,CABP8,TGM1,TTLL5,SP1,PRGC2,SMBT2,DC1L2,MICU1,SYEP,HMCN1,NA,HMCS2,SNP25,SYUA,PA2GF,PAX7,TCRG1,APTX,ZHX1,SCLT1,DNAS1,BMPER,WNT7A,RECK,CTSRD,NETR,DESM,SPEG,NA,ZIC1,NMNA3,NA,PE2R2,TUFT1,STF1,DPH1,ITB6,SYNE1,ATP7B,MRP5,WN10A,SPRY3,RB8NL,ITAM,PRP4B,DHSO,GPBL1,F195A,NA,PDGFC,VIP1,NA,INMT,RL14,DOCK3,RL7A,NA,CDK20,FHR5,LCN12,ZNF48,SYWM,PTC2,LRC4C,PIGP,CYLC1,ZN502,EFC14,L…
GO:0015931	Nucleobase-containing compound transport	biological_process	0.041127	11	133	DC1L2,MICU1,LRC4C,PIGP,MMP16,NA,TSN2,AUXI,CDK20,SCLT1,GBRG1
GO:0016994	Precorrin-6A reductase activity	molecular_function	0.041666	1	2	NETR
GO:0006817	Phosphate ion transport	biological_process	0.041705	4	34	AUTS2,NA,CDK20,LRC4C
GO:1901360	Organic cyclic compound metabolic process	biological_process	0.042903	124	4959	GBRG1,ANR12,TRIO,PPP6,MTF2,LC7L3,MPRI,EFC14,ZN502,CYLC1,PIGP,LRC4C,PTC2,PTHD4,NA,RUNX3,LRP2,NR1H4,RFX3,F1142,PDPK1,NA,ADCY9,NMNA1,SF3B4,SSU72,LZIC,LIPS,FBW12,ARI4B,EFC14,RUNX1,PRDX3,NC2B,TNR6B,CSMD1,PR23B,ZN639,KIF15,UBP10,ARH37,KCD12,5HT3C,BPHL,FAAH1,SYYM,DMRTA,NR6A1,DUS3L,TSN2,TAF5L,HD,FYCO1,MMP16,ACER1,CACO1,TTLL5,TGM1,CABP8,ANR12,SP20H,MUTYH,AUTS2,KAT8,TNPO3,RECK,WNT7A,APTX,ZHX1,DNAS1,SCLT1,B…
GO:0015932	Nucleobase-containing compound transmembrane transporter activity	molecular_function	0.043198	4	41	NA,CDK20,MICU1,DC1L2
GO:0030178	Negative regulation of Wnt receptor signaling pathway	biological_process	0.04431	3	18	PDGFC,LRP2,EFC14
GO:0003674	Molecular_function	molecular_function	0.045074	254	13198	NKX63,TRAP1,TGM1,PDIP2,DPP8,ASAP2,AUTS2,MLRS,TENS1,MUTYH,OPN5,3HIDH,TNPO3,CD2B2,COPG2,S38A3,BMPER,ZHX1,PAX7,TCRG1,PA2GF,SYUA,MEST,CXCR6,ITAX,DC1L2,SP1,WN10A,RN168,CDIPT,SIAT6,ANGL4,ITB6,BEST1,SPS1,ESTD,SPEG,HECW1,CTSRD,43709,CP013,SYWM,LCN12,CDK20,PBX3,SPEG,NA,AMHR2,RL14,VIP1,RL26,NA,TRAP1,DHSO,ITAM,RB8NL,NRAM1,IPO13,ALG5,GBRG1,MTF2,ABT1,LC7L3,EFC14,CYLC1,SYNE1,PAG2,5HT3C,PTC2,CPSF3,PTHD4,NA,LRP2…
GO:0010467	Gene expression	biological_process	0.045133	108	4128	TTLL5,TGM1,CABP8,AUTS2,SP20H,MUTYH,KAT8,TNPO3,WNT7A,DNAS1,BMPER,SCLT1,ZHX1,APTX,TCRG1,PAX7,SYUA,PA2GF,SNP25,NA,SYEP,MICU1,SMBT2,PRGC2,SP1,ATP7B,SYNE1,DPH1,STF1,TUFT1,PE2R2,NA,ZIC1,NA,SPEG,DESM,NETR,CTSRD,SYWM,ESPL1,ZNF48,LCN12,CDK20,FHR5,RL7A,NA,SPEG,RL14,INMT,DOCK3,VIP1,RL26,PDGFC,F195A,GPBL1,ITAM,RB8NL,PRP4B,VATO,ANR12,MTF2,PPP6,MPRI,LC7L3,ZN502,EFC14,CYLC1,ZC3HE,PIGP,LRC4C,PTC2,NA,PTHD4,LRP2,R…
GO:1901362	Organic cyclic compound biosynthetic process	biological_process	0.045563	94	3391	CABP8,TGM1,TTLL5,TNPO3,KAT8,AUTS2,SP20H,TCRG1,PAX7,SYUA,PA2GF,DNAS1,SCLT1,BMPER,APTX,ZHX1,WNT7A,SMBT2,PRGC2,SP1,MICU1,SYEP,HMCS2,NA,TUFT1,PE2R2,NA,STF1,DPH1,MRP5,ATP7B,NETR,SPEG,DESM,ZIC1,NA,RL14,DOCK3,RL7A,NA,LCN12,FHR5,CDK20,ZNF48,ITAM,RB8NL,GPBL1,NA,VIP1,PDGFC,F195A,ZN502,EFC14,MPRI,MTF2,TRIO,ANR12,PTC2,LRC4C,PIGP,CYLC1,NMNA1,SF3B4,ADCY9,F1142,PDPK1,NA,RFX3,NR1H4,RUNX3,NA,PTHD4,LIPS,LZIC,ZN639…
GO:0006406	MRNA export from nucleus	biological_process	0.04631	7	62	LRC4C,AUXI,GBRG1,SCLT1,MMP16,PIGP,CDK20
GO:0044421	Extracellular region part	cellular_component	0.049928	34	709	DESM,NETR,PRDX3,EFC14,PR23B,NA,AT10D,RN168,ZN639,TUFT1,TNR6B,MMP16,PDGFC,PRP4B,FHR5,CDK20,NA,ZC3HE,PIGP,TENS1,AUTS2,TNPO3,LRC4C,GBRG1,AUXI,CABP8,PRGC2,RUNX3,SCLT1,NA,SF3B4,SYUA,F1142,NA
