# Supplementary material for: Whole-genome sequencing of Tarim red deer (Cervus elaphus yarkandensis) reveals demographic history and adaptations to an arid-desert environment
Source: Front Zool. 2020 Oct 16;17:31. doi: 10.1186/s12983-020-00379-5 (PMC7565370; doi:10.1186/s12983-020-00379-5)
Supplement: Supplementary file 12 — Additional file 12: Table S12. GO functional enrichment of the candidate genes obtained by XP-EHH analysis associated with the drought environment adaptations. [file 12983_2020_379_MOESM12_ESM.xlsx]

## Sheet: Sheet1
Additional file 12: Table S12. GO functional enrichment of the candidate genes obtained by XP-EHH analysis associated with the drought environment adaptations.
GO_accession	Description	Term type	Over represented Pvalue	Number of genes in the reference list	Number of genes in the reference list	Genes
GO:0017022	Myosin binding	molecular_function	0.0046803	6	12	RPN2,NA,RPN2,GPR98,NA,PK3CB
GO:0033645	Host cell endomembrane system	cellular_component	0.008829	7	16	UBR4,F13A,DIA1R,NA,BRNP3,NA,BT3L4
GO:0044165	Host cell endoplasmic reticulum	cellular_component	0.008829	7	16	F13A,UBR4,DIA1R,NA,NA,BRNP3,BT3L4
GO:0044167	Host cell endoplasmic reticulum membrane	cellular_component	0.008829	7	16	BRNP3,NA,NA,BT3L4,UBR4,F13A,DIA1R
GO:0044385	Integral to membrane of host cell	cellular_component	0.008829	7	16	NA,BRNP3,NA,BT3L4,F13A,UBR4,DIA1R
GO:0044386	Integral to host endoplasmic reticulum membrane	cellular_component	0.008829	7	16	NA,BRNP3,NA,BT3L4,UBR4,F13A,DIA1R
GO:0005634	Nucleus	cellular_component	0.0092092	218	2577	ADA19,0,PRGC2,CYC,SMBP2,NFIL3,FA65B,MP2K2,PCY1A,OSTN,SYYM,PBX3,ESPL1,M4K1,DS13B,CTNA3,VWF,SYLM,CLVS1,NA,TCPA,EF2,RPN2,ACO11,GPBL1,43722,TMM17,RIR2B,NA,FRYL,DEK,TM147,TRI50,NA,GPR98,CABP8,XRCC1,TSN2,HMCN1,TBX6,ZN326,ACER1,TCO1,TBA,ARRD3,RHG26,NA,ATAD2,I12R2,TM230,NA,NA,PE2R2,CRML,OVCH1,DC1I1,PIWL4,PAG2,NA,LC7L3,LRC4C,MBD1,FAAH1,YTHD3,TUSC3,PSB3,BRNP3,PTC2,FBW12,PCDGA,TCRG1,NA,RPN2,NA,STF1,SCMC3,RN…
GO:0043167	Ion binding	molecular_function	0.0092541	342	5100	MICU1,FAAH1,DDX1,NA,ESTD,UBP10,EYS,UBR5,PRDX3,TM135,ZN532,PIAS4,LSG1,FRIL,MMP16,AKTIP,ITAD,TM117,NDOR1,ROR1,FA8,AT2A1,NBAS,FRPD2,PRIC2,RN168,METL6,ABCBB,PPIA,GOGA1,PTGDS,DEDD,GDPD3,DDX54,SAC1,TRAP1,NA,BEST1,BT3L4,PTN,BMP2,PDGFC,NR1H4,OLF2,KCD16,TRAP1,PRS53,PP4C,PIGP,AMFR,FANCF,FTM,RL7A,FAK2,GRK5,MYO9A,NA,DAPK3,APC1,MAPK3,RN168,PRD14,SYWC,TRPC7,IKZF5,NA,ZBTB6,HD,MT3,LYAG,NA,NEK11,SCN7A,NEK5,0,OXND…
GO:0016813	Hydrolase activity, acting on carbon-nitrogen (but not peptide) bonds, in linear amidines	molecular_function	0.009604	9	29	MMP16,TM147,CYLD,EYS,PHAR2,SYUA,NAA11,ZN326,ESTD
GO:0033655	Host cell cytoplasm part	cellular_component	0.010222	7	17	NA,NA,BRNP3,BT3L4,UBR4,F13A,DIA1R
GO:0051189	Prosthetic group metabolic process	biological_process	0.011507	9	41	CABP8,SMBP2,TCAL4,AK1A1,MRP5,G3P,NA,PR23B,MASU1
GO:0047355	CDP-glycerol glycerophosphotransferase activity	molecular_function	0.012762	4	6	PPIA,DDX1,NBAS,ZN326
GO:0010393	Galacturonan metabolic process	biological_process	0.014026	4	5	PIGP,DEDD,RPN2,RPN2
GO:0045488	Pectin metabolic process	biological_process	0.014026	4	5	RPN2,RPN2,PIGP,DEDD
GO:0045490	Pectin catabolic process	biological_process	0.014026	4	5	RPN2,PIGP,DEDD,RPN2
GO:0009306	Protein secretion	biological_process	0.016194	22	115	TRI11,TF2LX,PCLI1,KCND2,NOL9,MASU1,NA,NET4,FANCF,ESPL1,CTNA3,MRP4,KCD16,TCPA,F136A,FRIL1,SOX30,PDGFC,PRD14,CA167,SC6A9,BMP2
GO:0003674	Molecular_function	molecular_function	0.017046	676	13198	SYYM,PBX3,ESPL1,PHF13,OBSCN,NA,KS6C1,RPN2,ASTE1,KRT81,NA,TREA,NA,CYC,NFIL3,ADAT2,SPAT7,CPLX3,PCGF5,PAG,DLGP5,ACO11,43722,SMAL1,JIP3,NA,ITAL,CP2DI,XRCC1,GPR98,RHCG,EF2,PDE8B,HCDH,OVCH1,CHIO,GLCNE,NA,ITB6,NA,CP090,POLH,CBPD,NA,AMHR2,PRS58,NASP,ZN555,XIRP2,SEM3F,RED2,PAG2,ABCF3,GNAI2,PCDBD,UBR5,SLX4,NA,SCAI,NA,TUSC3,PAIRB,UBP19,KIF2C,F92A1,BECN1,SMC1B,FBW12,PCDGA,CCD17,CP3AS,S26A2,SLX4,TTC28,SYQ,ZFY…
GO:0010035	Response to inorganic substance	biological_process	0.019062	21	100	ADAM5,PTPRF,NA,DDX1,UBP10,CDK20,PIGP,LN28A,ESPL1,KLHL1,M4K1,NBAS,ATAD2,TCPA,UBR4,HD,F136A,XIRP2,TM117,TBA,BMP2
GO:0017046	Peptide hormone binding	molecular_function	0.02097	4	7	RAB38,TM117,NFIL3,MRP5
GO:0042562	Hormone binding	molecular_function	0.02097	4	7	MRP5,RAB38,NFIL3,TM117
GO:0051424	Corticotropin-releasing hormone binding	molecular_function	0.02097	4	7	RAB38,TM117,NFIL3,MRP5
GO:0032324	Molybdopterin cofactor biosynthetic process	biological_process	0.021497	7	34	MRP5,AK1A1,CABP8,NA,SMBP2,MASU1,PR23B
GO:0043545	Molybdopterin cofactor metabolic process	biological_process	0.021497	7	34	CABP8,AK1A1,MRP5,SMBP2,NA,MASU1,PR23B
GO:0016838	Carbon-oxygen lyase activity, acting on phosphates	molecular_function	0.022785	16	47	TBA,BMP2,RL14,EFC14,RAB38,TCPA,OSTN,M4K1,CTNA3,FAKD3,EYS,ZDH19,OVCH1,TF2LX,MMP16,TM147
GO:0018143	Nucleic acid-protein covalent cross-linking	biological_process	0.023753	7	19	ZN639,NFIL3,RPN2,RPN2,TCAL4,BRWD1,LRC4C
GO:0014065	Phosphatidylinositol 3-kinase cascade	biological_process	0.02538	6	27	CD3D,NBAS,DDX1,RPN2,NFIL3,RPN2
GO:0014066	Regulation of phosphatidylinositol 3-kinase cascade	biological_process	0.02538	6	27	RPN2,RPN2,NFIL3,DDX1,NBAS,CD3D
GO:0014068	Positive regulation of phosphatidylinositol 3-kinase cascade	biological_process	0.02538	6	27	CD3D,NBAS,DDX1,RPN2,NFIL3,RPN2
GO:0043548	Phosphatidylinositol 3-kinase binding	molecular_function	0.02538	6	27	NBAS,DDX1,CD3D,RPN2,NFIL3,RPN2
GO:0048015	Phosphatidylinositol-mediated signaling	biological_process	0.02538	6	27	RPN2,RPN2,NFIL3,NBAS,DDX1,CD3D
GO:0048017	Inositol lipid-mediated signaling	biological_process	0.02538	6	27	RPN2,NFIL3,RPN2,DDX1,NBAS,CD3D
GO:0002682	Regulation of immune system process	biological_process	0.02586	23	107	TBA,NFIL3,RPN2,HSP74,LIPH,CABP8,RPN2,FRIL1,TCPA,NBAS,M4K1,SCMC3,ITAL,FANCF,TUSC3,LN28A,ZN639,ZNF25,DDX1,MASU1,NRG1,CD3D,AKTIP
GO:0018142	Protein-DNA covalent cross-linking	biological_process	0.026006	4	10	BRWD1,NFIL3,RPN2,RPN2
GO:0030915	Smc5-Smc6 complex	cellular_component	0.026121	2	4	FA8,SCAI
GO:0008746	NAD(P)+ transhydrogenase activity	molecular_function	0.026145	3	5	PHAR2,H90B3,TM117
GO:0008750	NAD(P)+ transhydrogenase (AB-specific) activity	molecular_function	0.026145	3	5	H90B3,TM117,PHAR2
GO:0016652	Oxidoreductase activity, acting on NAD(P)H, NAD(P) as acceptor	molecular_function	0.026145	3	5	PHAR2,TM117,H90B3
GO:0046429	4-hydroxy-3-methylbut-2-en-1-yl diphosphate synthase activity	molecular_function	0.026158	3	4	NA,RN208,G3P
GO:0052592	Oxidoreductase activity, acting on CH or CH2 groups, with an iron-sulfur protein as acceptor	molecular_function	0.026158	3	4	NA,RN208,G3P
GO:0016810	Hydrolase activity, acting on carbon-nitrogen (but not peptide) bonds	molecular_function	0.026239	30	180	NFIL3,ACER1,TBA,PHAR2,PIWL4,NAA11,NA,XIRP2,CYC,SOX30,ZN326,TCPA,KLHL1,M4K1,S22A2,MRP4,KCD16,FRPD2,YTHD3,CYLD,CDK20,LN28A,SYUA,EYS,ESTD,ADAD2,MMP16,RED2,NA,TM147
GO:0008134	Transcription factor binding	molecular_function	0.027028	17	114	DAAF1,NA,RAB38,TERA,PTPRM,NBAS,RHEB,MORC3,KLHL1,NA,DDX1,FGL2,KANK4,F13A,PLXA1,DHX36,BT3L4
GO:0018836	Alkylmercury lyase activity	molecular_function	0.028028	4	5	KCD16,PPIA,NET4,DJC11
GO:0018941	Organomercury metabolic process	biological_process	0.028028	4	5	PPIA,NET4,DJC11,KCD16
GO:0018942	Organometal metabolic process	biological_process	0.028028	4	5	PPIA,NET4,DJC11,KCD16
GO:0046413	Organomercury catabolic process	biological_process	0.028028	4	5	KCD16,PPIA,NET4,DJC11
GO:0033014	Tetrapyrrole biosynthetic process	biological_process	0.028565	31	174	RL14,NA,NA,PRD14,NFIL3,NA,ATAD2,MRP4,AMPO,CTNA3,KLHL1,ESYT3,F136A,SP1,NA,TCPA,PERQ2,QRIC1,TEN2,HYES,KMCP1,PIGP,PPIA,LN28A,FANCF,YTHD3,PTN,KANK4,DEDD,PSB3,CHIO
GO:0009415	Response to water stimulus	biological_process	0.030015	4	11	LN28A,UBR4,ATAD2,ESPL1
GO:0006906	Vesicle fusion	biological_process	0.034404	5	12	RPN2,MVP,RPN2,NA,KLHL1
GO:0048280	Vesicle fusion with Golgi apparatus	biological_process	0.034404	5	12	MVP,RPN2,RPN2,KLHL1,NA
GO:0008152	Metabolic process	biological_process	0.034407	493	8606	LRC4C,RN208,S22A2,PRS58,FRAS1,FAAH1,PR23B,ZN555,XIRP2,SIAT6,NA,GBA2,HERC3,RED2,ABCF3,PSB3,PAG2,S22A1,DOC2G,UBR5,NA,SCAI,TUSC3,EST5A,YTHD3,STF1,NA,PAIRB,RELN,UBP19,F92A1,FBW12,SMC1B,BRNP3,BECN1,PCDGA,RPN2,PRS40,RL27,CP3AS,NOSTN,TTC28,LRC8C,TNNC2,ZNF25,SYQ,TMTC2,DDX6,CDK20,NMNA3,ZN639,CTF1,ZN646,VWF,OBSCN,PCY1A,SYYM,ESPL1,EF2,RPN2,KS6C1,CLVS1,XRN1,DDC,CYC,RSLBA,TREA,NA,ASTE1,0,MP2K2,NFIL3,FA65B,TM1…
GO:0042030	ATPase inhibitor activity	molecular_function	0.034541	23	89	SRR1L,PERQ2,SYUA,NET4,PIGP,LN28A,TM147,MMP16,TM135,MRP4,TRPC7,RL14,CABP8,TBA,NA,GBA2,CTNA3,MRP4,NA,M4K1,PRIC2,NA,TCPA
GO:0004859	Phospholipase inhibitor activity	molecular_function	0.035716	7	13	BMP2,TUSC3,EF2,TM117,G3P,TM147,PINLY
GO:0055102	Lipase inhibitor activity	molecular_function	0.035716	7	13	TUSC3,BMP2,TM117,EF2,PINLY,TM147,G3P
GO:0015098	Molybdate ion transmembrane transporter activity	molecular_function	0.036038	7	21	BMP2,PDGFC,TM117,PCLO,AMPO,KCND2,PTN21
GO:0015689	Molybdate ion transport	biological_process	0.036038	7	21	BMP2,PDGFC,TM117,AMPO,PCLO,KCND2,PTN21
GO:0006352	DNA-dependent transcription, initiation	biological_process	0.036914	38	202	MMP16,TMTC2,ZN639,FANCF,LN28A,PIGP,KLHL1,SCMC3,ATAD2,EFC14,NA,CABP8,TRPC7,ZN326,TM117,TBPL2,H2B3B,PCLI1,DNAS1,ABCF3,EAF1,43722,RIR2B,YTHD3,PPIA,SYYM,LRC4C,CTNA3,KCD16,MRP4,OLF2,TCPA,SP1,FRIL1,PHAR2,RSLBA,NFIL3,PDGFC
GO:0043231	Intracellular membrane-bounded organelle	cellular_component	0.037336	280	3859	0,DNAS1,DOCK4,NEK5,SP1,CPSF5,PTN21,H90B3,PRDX6,NAA11,PSB7,APC1,RABEK,PIGP,DEN4C,FANCF,OTX2,FTM,RL7A,ETV5,NA,FAK2,NA,IKZF5,CHRD,PRD14,TRPC7,DEDD,DDX54,SAC1,THAP3,PA2GF,NA,NUMB,BT3L4,PPIA,PERQ2,MPRG,OLF2,KCD16,CASP3,CSMD1,TACC1,BMP2,PDGFC,LCN12,NR1H4,FANCI,PRDX3,TFDP2,TM135,PIAS4,CMGA,MMP16,SESN2,AKTIP,MICU1,DDX1,F193A,UBP10,EYS,PARP9,UBR5,CAH9,S12A3,FRPD2,NBAS,DLG3,PRIC2,RN168,TR150,TM117,ROR1,TBX…
GO:0003852	2-isopropylmalate synthase activity	molecular_function	0.037767	1	1	ARMC8
GO:0043227	Membrane-bounded organelle	cellular_component	0.038543	280	3863	ACO11,43722,NA,DYH10,ZNT8,CPLX3,TM147,0,CYC,NFIL3,FA65B,MP2K2,VDAC2,PCY1A,PBX3,SYYM,ESPL1,OBSCN,VWF,CLVS1,NA,RPN2,EF2,NA,PE2R2,NA,CBPD,MVP,OVCH1,CHIO,GPR98,CABP8,XRCC1,HMCN1,TCO1,TBA,RHG26,NA,ATAD2,I12R2,SLX4,UBR5,EST5A,YTHD3,SCAI,TUSC3,PSB3,XIRP2,NA,GBA2,FRAS1,LRC4C,S22A2,NASP,FAAH1,TMTC2,ZNF25,ZN639,NMNA3,DDX6,CDK20,LRC8C,BRNP3,FBW12,PCDGA,RPN2,STF1,NA,F92A1,RELN,SYUA,TEN2,DEN2A,NET4,DEPD5,KMCP…
GO:0004819	Glutamine-tRNA ligase activity	molecular_function	0.039813	1	1	SYQ
GO:0006425	Glutaminyl-tRNA aminoacylation	biological_process	0.039813	1	1	SYQ
GO:0006479	Protein methylation	biological_process	0.040209	15	53	S38A3,CTNA3,NA,5HT3C,SCMC3,RNF24,MASU1,FRIL1,TCPA,CYC,NA,NTM1B,LN28A,PPIA,ZN639
GO:0008213	Protein alkylation	biological_process	0.040209	15	53	FRIL1,MASU1,TCPA,CTNA3,S38A3,NA,SCMC3,RNF24,5HT3C,NTM1B,LN28A,PPIA,ZN639,CYC,NA
GO:0032784	Regulation of DNA-dependent transcription, elongation	biological_process	0.041075	7	33	EFC14,ATAD2,NA,AMPE,JIP3,EAF1,BRNP3
GO:0046914	Transition metal ion binding	molecular_function	0.041297	197	2342	CABP8,PP14A,XRCC1,GPR98,SOX30,TSN2,CTSRD,EF2,TBA,ITA1,MGRN1,RHEB,NA,PE2R2,NA,CP090,POLH,CBPD,TGFI1,CRML,OVCH1,GLCNE,PRGC2,GDF15,ASTE1,ADA19,CYC,HIPK3,FA65B,OGFD1,NFIL3,LHX5,RC3H2,ADAT2,SR140,SYYM,M4K1,PHF13,PCY1A,OSTN,OBSCN,SYLM,CTNA3,TCPA,CLVS1,EF2,RPN2,PER2,OGFD1,43722,TM147,PCGF5,TRI50,TRAF2,BRNP3,FBW12,RPN2,NA,SCMC3,RNF24,PAIRB,STF1,FRIL,EHBP1,VINC,F92A1,NA,ZFYV1,TMTC2,ZNF25,NA,ZN639,CTF1,NMN…
GO:0042277	Peptide binding	molecular_function	0.041631	6	18	RAB38,TM117,OLF2,NFIL3,KLHL1,MRP5
GO:0003824	Catalytic activity	molecular_function	0.042109	442	7432	GNAO,TNS2,PERQ2,TACC2,PPIA,ABCBB,GOGA1PTN,BEST1,BT3L4,NA,DDX54,SAC1,ACOT2,RHL,ADAD2,GDPD3,DEDD,CDIPT,FANCI,ATR,WDR37,PDGFC,BMP2,GNAO,UD2B4,PRS53,CSMD1,KCD16,CASP3,OLF2,EYS,PRDX1,UBR5,NA,DDX1,DIP2A,ESTD,RTCB,UBP10,FAKD3,RHBL4,MICU1,SESN2,MMP16,AKTIP,C1GLT,TTLL5,LSG1,PLEK2,PIAS4,PRDX3,TM135,ROR1,FA8,TM117,NDOR1,ITAD,PRIC2,METL6,RN168,NBAS,FRPD2,TNR25,ALDOA,APOP1,PAG1,NEK5,SCN7A,LYAG,B3GL1,NA,3BHS7,…
GO:0016780	Phosphotransferase activity, for other substituted phosphate groups	molecular_function	0.042372	6	25	DDX1,NBAS,ZN326,ROR1,CDIPT,PPIA
GO:0015698	Inorganic anion transport	biological_process	0.043072	26	140	TRI11,S26A2,KCND2,RHL,MRP4,NA,TMTC2,TEN2,PCLO,DDX1,CLCN2,CDK20,NA,PTN21,LRC4C,NBAS,AMPO,TCPA,PHAR2,PTC2,RHCG,TCRG1,TM117,NFIL3,PDGFC,BMP2
GO:1901661	Quinone metabolic process	biological_process	0.043897	12	37	F136A,NA,SCMC3,TM147,NA,ZN639,FA65B,PPIA,CDK20,NA,TEN2,NA
GO:1901663	Quinone biosynthetic process	biological_process	0.043897	12	37	NA,ZN639,FA65B,PPIA,CDK20,NA,TEN2,NA,F136A,NA,SCMC3,TM147
GO:0050661	NADP binding	molecular_function	0.044597	11	48	RL14,PHAR2,LN28A,TM117,H90B3,PRD14,NA,F136A,NA,PSB3,OLF2
GO:0007423	Sensory organ development	biological_process	0.045914	9	25	RL14,SYUA,NA,CTNA3,PCLI1,MRP4,OLF2,EFC14,OVCH1
GO:0050897	Cobalt ion binding	molecular_function	0.04794	3	12	PTN,PIGP,CADH8
GO:0047487	Oligogalacturonide lyase activity	molecular_function	0.048121	3	4	RPN2,RPN2,DEDD
GO:0003908	Methylated-DNA-[protein]-cysteine S-methyltransferase activity	molecular_function	0.049689	3	3	LN28A,TEN2,BT3L4
GO:0046916	Cellular transition metal ion homeostasis	biological_process	0.050117	9	32	KLHL1,FRIL,FRIL,MRP4,NA,ZN639,TUSC3,LN28A,PP4C
GO:0008883	Glutamyl-tRNA reductase activity	molecular_function	0.050285	6	15	RL14,NA,F136A,LN28A,PSB3,PRD14
