# Supplementary material for: Whole-genome sequencing of Tarim red deer (Cervus elaphus yarkandensis) reveals demographic history and adaptations to an arid-desert environment
Source: Front Zool. 2020 Oct 16;17:31. doi: 10.1186/s12983-020-00379-5 (PMC7565370; doi:10.1186/s12983-020-00379-5)
Supplement: Supplementary file 13 — Additional file 13: Table S13. The top 30 KEGG pathway enrichment of the candidate genes obtained by XP-EHH analysis associated with the drought environment adaptations. [file 12983_2020_379_MOESM13_ESM.xlsx]

## Sheet: Sheet1
Additional file 13: Table S13. The top 30 KEGG pathway enrichment of the candidate genes obtained by XP-EHH analysis associated with the drought environment adaptations.
Term	Pathway ID	Number of genes involved in candidated genes list	Number of genes in the reference list	P-value	Genes	KEGG_ID/KO	Entrez_ID	Hyperlink
Fanconi anemia pathway	bta03460	10	52	0.00012909	SLX4,FANCF,ATR,ATR,SLX4POLH,FANCI,EME2,F199X	bta:512193|bta:539681|bta:504869|bta:504869|bta:512193|bta:615352|bta:513606|bta:522442|bta:515662|bta:516328|	512193|539681|504869|504869|512193|615352|513606|522442|515662|516328|	http://www.genome.jp/kegg-bin/show_pathway?bta03460/bta:512193%09red/bta:513606%09red/bta:522442%09red/bta:504869%09red/bta:516328%09red/bta:615352%09red/bta:539681%09red/bta:515662%09red
Lysine degradation	bta00310	8	54	0.00267027	DEK,DLGP5,SPAT7,HCDH,DOT1L,PDGFC,JMY,SET1A	bta:534913|bta:534913|bta:534913|bta:532785|bta:510442|bta:534913|bta:534913|bta:782887|	534913|534913|534913|532785|510442|534913|534913|782887|	http://www.genome.jp/kegg-bin/show_pathway?bta00310/bta:534913%09red/bta:532785%09red/bta:782887%09red/bta:510442%09red
ECM-receptor interaction	bta04512	9	85	0.0109002	ITA2,VWF,LAMB2,VWF,LAMB1,LAMB1,RELN,CO4A4,VWF	bta:281872|bta:280958|bta:520167|bta:280958|bta:530599|bta:530599|bta:281450|bta:407107|bta:280958|	281872|280958|520167|280958|530599|530599|281450|407107|280958|	http://www.genome.jp/kegg-bin/show_pathway?bta04512/bta:407107%09red/bta:520167%09red/bta:280958%09red/bta:530599%09red/bta:281450%09red/bta:281872%09red
GABAergic synapse	bta04727	9	87	0.0124135	GNAI2,S38A3,GEPH,NSF,SC6A1,GNAO,NSF,GBRB2,GNAO	bta:281791|bta:326576|bta:535194|bta:504457|bta:407118|bta:281792|bta:504457|bta:540657|bta:281792|	281791|326576|535194|504457|407118|281792|504457|540657|281792|	http://www.genome.jp/kegg-bin/show_pathway?bta04727/bta:535194%09red/bta:281792%09red/bta:407118%09red/bta:326576%09red/bta:281791%09red/bta:504457%09red/bta:540657%09red
Bacterial invasion of epithelial cells	bta05100	8	75	0.0153347	CLCA,ARP5L,VINC,43719,ARHGQ,PK3CB,TM147,43719	bta:281078|bta:613421|bta:783645|bta:535746|bta:531741|bta:517948|bta:508402|bta:535746|	281078|613421|783645|535746|531741|517948|508402|535746|	http://www.genome.jp/kegg-bin/show_pathway?bta05100/bta:535746%09red/bta:613421%09red/bta:531741%09red/bta:281078%09red/bta:517948%09red/bta:508402%09red/bta:783645%09red
Notch signaling pathway	bta04330	6	48	0.0179571	DTX3L,DTX3L,CBP,DTX1,DTX3L,NUMB	bta:515051|bta:515051|bta:505453|bta:512873|bta:515051|bta:512187|	515051|515051|505453|512873|515051|512187|	http://www.genome.jp/kegg-bin/show_pathway?bta04330/bta:515051%09red/bta:512873%09red/bta:505453%09red/bta:512187%09red
Hematopoietic cell lineage	bta04640	9	94	0.0189534	ITA2,TPO,CHRD,IL1R1,CD3E,CD3G,CD3D,ITAM,I11RA	bta:281872|bta:538672|bta:538672|bta:515640|bta:281054|bta:281055|bta:281053|bta:407124|bta:508932|	281872|538672|538672|515640|281054|281055|281053|407124|508932|	http://www.genome.jp/kegg-bin/show_pathway?bta04640/bta:281053%09red/bta:281055%09red/bta:281054%09red/bta:508932%09red/bta:538672%09red/bta:515640%09red/bta:281872%09red/bta:407124%09red
Synaptic vesicle cycle	bta04721	7	65	0.0216702	CLCA,NSF,STX1B,CPLX3,NSF,VATO,AP2M1	bta:281078|bta:504457|bta:282377|bta:509248|bta:504457|bta:505684|bta:517446|	281078|504457|282377|509248|504457|505684|517446|	http://www.genome.jp/kegg-bin/show_pathway?bta04721/bta:509248%09red/bta:517446%09red/bta:504457%09red/bta:281078%09red/bta:282377%09red/bta:505684%09red
Amoebiasis	bta05146	10	117	0.0265544	VINC,CASP3,LAMB2,LAMB1,LAMB1,IL1R1,CO8G,ITAM,PK3CB,CO4A4	bta:783645|bta:408016|bta:520167|bta:530599|bta:530599|bta:515640|bta:517356|bta:407124|bta:517948|bta:407107|	783645|408016|520167|530599|530599|515640|517356|407124|517948|407107|	http://www.genome.jp/kegg-bin/show_pathway?bta05146/bta:407107%09red/bta:520167%09red/bta:517356%09red/bta:530599%09red/bta:515640%09red/bta:517948%09red/bta:408016%09red/bta:783645%09red/bta:407124%09red
Serotonergic synapse	bta04726	10	117	0.0265544	GNAI2,DDC,PGH1,CASP3,GNAO,KCND2,GNAO,GBRB2,5HT3C,5HT3C	bta:281791|bta:280762|bta:282022|bta:408016|bta:281792|bta:540416|bta:281792|bta:540657|bta:616094|bta:532114|	281791|280762|282022|408016|281792|540416|281792|540657|616094|532114|	http://www.genome.jp/kegg-bin/show_pathway?bta04726/bta:616094%09red/bta:532114%09red/bta:540416%09red/bta:408016%09red/bta:280762%09red/bta:281791%09red/bta:281792%09red/bta:540657%09red/bta:282022%09red
Glycosaminoglycan biosynthesis - keratan sulfate	bta00533	3	15	0.0309066	B4GT4,B4GT2,SIAT6	bta:511328|bta:100125390|bta:444859|	511328|100125390|444859|	http://www.genome.jp/kegg-bin/show_pathway?bta00533/bta:444859%09red/bta:511328%09red/bta:100125390%09red
Small cell lung cancer	bta05222	8	87	0.0316607	ITA2,TCPA,LAMB2,LAMB1,LAMB1,CO4A4,TRAF2,PK3CB	bta:281872|bta:507234|bta:520167|bta:530599|bta:530599|bta:407107|bta:512355|bta:517948|	281872|507234|520167|530599|530599|407107|512355|517948|	http://www.genome.jp/kegg-bin/show_pathway?bta05222/bta:517948%09red/bta:407107%09red/bta:520167%09red/bta:530599%09red/bta:507234%09red/bta:512355%09red/bta:281872%09red
Other types of O-glycan biosynthesis	bta00514	4	30	0.0417702	B4GT2,GXLT2,GXLT2,SIAT6	bta:100125390|bta:507299|bta:507299|bta:444859|	100125390|507299|507299|444859|	http://www.genome.jp/kegg-bin/show_pathway?bta00514/bta:444859%09red/bta:100125390%09red/bta:507299%09red
Renal cell carcinoma	bta05211	6	66	0.0609605	MP2K2,FUMH,CBP,PAK2,EGLN1,PK3CB	bta:510434|bta:520260|bta:505453|bta:534526|bta:534075|bta:517948|	510434|520260|505453|534526|534075|517948|	http://www.genome.jp/kegg-bin/show_pathway?bta05211/bta:520260%09red/bta:534075%09red/bta:534526%09red/bta:510434%09red/bta:517948%09red/bta:505453%09red
Toxoplasmosis	bta05145	9	119	0.0622231	GNAI2,CASP3,LAMB2,PPIF,LAMB1,LAMB1,GNAO,PK3CB,GNAO	bta:281791|bta:408016|bta:520167|bta:414346|bta:530599|bta:530599|bta:281792|bta:517948|bta:281792|	281791|408016|520167|414346|530599|530599|281792|517948|281792|	http://www.genome.jp/kegg-bin/show_pathway?bta05145/bta:414346%09red/bta:520167%09red/bta:281792%09red/bta:281791%09red/bta:530599%09red/bta:517948%09red/bta:408016%09red
Melanogenesis	bta04916	8	101	0.062298	GNAI2,FZD4,MP2K2,CREB3,CBP,GNAO,TF7L2,GNAO	bta:281791|bta:445416|bta:510434|bta:281715|bta:505453|bta:281792|bta:540481|bta:281792|	281791|445416|510434|281715|505453|281792|540481|281792|	http://www.genome.jp/kegg-bin/show_pathway?bta04916/bta:281715%09red/bta:281791%09red/bta:281792%09red/bta:445416%09red/bta:510434%09red/bta:540481%09red/bta:505453%09red
Linoleic acid metabolism	bta00591	4	35	0.0637665	PA2GF,PA2GC,CP3AS,CP3AO	bta:541294|bta:504978|bta:507988|bta:526682|	541294|504978|507988|526682|	http://www.genome.jp/kegg-bin/show_pathway?bta00591/bta:504978%09red/bta:541294%09red/bta:507988%09red/bta:526682%09red
Phenylalanine metabolism	bta00360	3	21	0.0646437	DDC,PH4H,PRDX6	bta:280762|bta:510583|bta:282438|	280762|510583|282438|	http://www.genome.jp/kegg-bin/show_pathway?bta00360/bta:280762%09red/bta:282438%09red/bta:510583%09red
Adherens junction	bta04520	6	68	0.0678328	CBP,PTPRF,VINC,NA,PTPRM,TF7L2	bta:505453|bta:512072|bta:783645|bta:536092|bta:536092|bta:540481|	505453|512072|783645|536092|536092|540481|	http://www.genome.jp/kegg-bin/show_pathway?bta04520/bta:536092%09red/bta:540481%09red/bta:512072%09red/bta:783645%09red/bta:505453%09red
Vitamin digestion and absorption	bta04977	3	22	0.0714172	IF,RET2,MMAC	bta:616252|bta:616639|bta:513433|	616252|616639|513433|	http://www.genome.jp/kegg-bin/show_pathway?bta04977/bta:513433%09red/bta:616639%09red/bta:616252%09red
Fatty acid elongation	bta00062	3	23	0.0784941	ACOT4,HCDH,ACOT4	bta:512541|bta:532785|bta:511431|	512541|532785|511431|	http://www.genome.jp/kegg-bin/show_pathway?bta00062/bta:532785%09red/bta:511431%09red/bta:512541%09red
Focal adhesion	bta04510	13	206	0.0866549	TLN1,ITA2,VWF,LAMB2,VWF,LAMB1,LAMB1,RELN,VINC,PAK2,CO4A4,PK3CB,VWF	bta:783470|bta:281872|bta:280958|bta:520167|bta:280958|bta:530599|bta:530599|bta:281450|bta:783645|bta:534526|bta:407107|bta:517948|bta:280958|	783470|281872|280958|520167|280958|530599|530599|281450|783645|534526|407107|517948|280958|	http://www.genome.jp/kegg-bin/show_pathway?bta04510/bta:517948%09red/bta:407107%09red/bta:520167%09red/bta:280958%09red/bta:783470%09red/bta:530599%09red/bta:281450%09red/bta:534526%09red/bta:281872%09red/bta:783645%09red
Arachidonic acid metabolism	bta00590	6	73	0.0868947	CP2U1,PGH1,PTGDS,HYES,PA2GF,PA2GC	bta:535227|bta:282022|bta:286858|bta:511716|bta:541294|bta:504978|	535227|282022|286858|511716|541294|504978|	http://www.genome.jp/kegg-bin/show_pathway?bta00590/bta:511716%09red/bta:541294%09red/bta:286858%09red/bta:504978%09red/bta:535227%09red/bta:282022%09red
HTLV-I infection	bta05166	16	270	0.0935756	TLN1,FZD4,CBP,APC1,APC1,TBPL2,IL1R1,CD3E,ATR,ATR,CD3G,CD3D,VDAC2,ITAL,PK3CB,ATF3	bta:783470|bta:445416|bta:505453|bta:535565|bta:535565|bta:615096|bta:515640|bta:281054|bta:504869|bta:504869|bta:281055|bta:281053|bta:282120|bta:281874|bta:517948|bta:515266|	783470|445416|505453|535565|535565|615096|515640|281054|504869|504869|281055|281053|282120|281874|517948|515266|	http://www.genome.jp/kegg-bin/show_pathway?bta05166/bta:515266%09red/bta:281053%09red/bta:282120%09red/bta:783470%09red/bta:281055%09red/bta:281054%09red/bta:615096%09red/bta:445416%09red/bta:504869%09red/bta:535565%09red/bta:515640%09red/bta:517948%09red/bta:505453%09red/bta:281874%09red
Morphine addiction	bta05032	7	93	0.0947536	GNAI2,GRK5,GRK4,GRK4,GNAO,GBRB2,GNAO	bta:281791|bta:512489|bta:512489|bta:512489|bta:281792|bta:540657|bta:281792|	281791|512489|512489|512489|281792|540657|281792|	http://www.genome.jp/kegg-bin/show_pathway?bta05032/bta:540657%09red/bta:281791%09red/bta:281792%09red/bta:512489%09red
Complement and coagulation cascades	bta04610	6	75	0.0952616	VWF,NA,VWF,VWF,CO8G,F13A	bta:280958|bta:280833|bta:280958|bta:280958|bta:517356|bta:617881|	280958|280833|280958|280958|517356|617881|	http://www.genome.jp/kegg-bin/show_pathway?bta04610/bta:280958%09red/bta:517356%09red/bta:280833%09red/bta:617881%09red
Huntington's disease	bta05016	12	194	0.107352	CLCA,SP1,RPAB3,TBPL2,CREB3,CASP3,CBP,PPIF,VDAC2,CX6A2,ACPM,AP2M1	bta:281078|bta:540741|bta:505599|bta:615096|bta:281715|bta:408016|bta:505453|bta:414346|bta:282120|bta:282200|bta:327702|bta:517446|	281078|540741|505599|615096|281715|408016|505453|414346|282120|282200|327702|517446|	http://www.genome.jp/kegg-bin/show_pathway?bta05016/bta:615096%09red/bta:540741%09red/bta:414346%09red/bta:282120%09red/bta:281715%09red/bta:517446%09red/bta:327702%09red/bta:282200%09red/bta:281078%09red/bta:408016%09red/bta:505453%09red/bta:505599%09red
Long-term depression	bta04730	5	60	0.10819	GNAI2,MP2K2,GRIA1,GNAO,GNAO	bta:281791|bta:510434|bta:529618|bta:281792|bta:281792|	281791|510434|529618|281792|281792|	http://www.genome.jp/kegg-bin/show_pathway?bta04730/bta:281791%09red/bta:281792%09red/bta:510434%09red/bta:529618%09red
TGF-beta signaling pathway	bta04350	6	79	0.113231	AMHR2,SP1,BT3L4,CBP,BMP2,NODAL	bta:514963|bta:540741|bta:613428|bta:505453|bta:615037|bta:530748|	514963|540741|613428|505453|615037|530748|	http://www.genome.jp/kegg-bin/show_pathway?bta04350/bta:540741%09red/bta:514963%09red/bta:505453%09red/bta:615037%09red/bta:530748%09red/bta:613428%09red
Glycosphingolipid biosynthesis - lacto and neolacto series	bta00601	3	28	0.118027	B4GT4,B4GT2,SIAT6	bta:511328|bta:100125390|bta:444859|	511328|100125390|444859|	http://www.genome.jp/kegg-bin/show_pathway?bta00601/bta:444859%09red/bta:511328%09red/bta:100125390%09red
