# Supplementary material for: Whole-genome sequencing of Tarim red deer (Cervus elaphus yarkandensis) reveals demographic history and adaptations to an arid-desert environment
Source: Front Zool. 2020 Oct 16;17:31. doi: 10.1186/s12983-020-00379-5 (PMC7565370; doi:10.1186/s12983-020-00379-5)
Supplement: Supplementary file 14 — Additional file 14: Table S14. Summary statistics for genomic nucleotide diversity in different mammalian species. [file 12983_2020_379_MOESM14_ESM.xlsx]

## Sheet: Sheet1
Additional file 14: Table S14. Summary statistics for genomic nucleotide diversity in different mammalian species.
Species name	Latin name	IUCN red list category	θπ value	Source
Rabbit	Oryctolagus cuniculus	Endangered	7.5× 10-3	(Carneiro et al. 2014)a
Brown bear	Ursus arctos	Least concern	3.2× 10-3	(Liu et al. 2014)b
Alpaca	Vicugna pacos	Not available	2.66× 10-3	(Wu et al. 2014)c
Sheep	Ovis aries	Not available	1.88 - 2.51 × 10-3	(Yang et al.2016)d
Bactrian camel	Camelus bactrianus	Critically endangered	1.16× 10-3	(Wu et al. 2014)c
Giant panda	Ailuropoda melanoleuca	Vulnerable	1.13–1.37 × 10-3	(Zhao al.2013)e
Polar bear	Ursus maritimus	Vulnerable	1.08× 10-3	(Liu et al. 2014)b
Dromedary	Camelus dromedarius	Not available	0.74× 10-3	(Wu et al. 2014)c
White tiger	Panthera tigris tigris	Endangered	0.73× 10-3	(Cho et al. 2013)f
Gray snub-nosed monkey	Rhinopithecus brelichi	Endangered	0.68× 10-3	(Zhou, et al. 2014)g
Cattle	Bos taurus	Not available	0.59× 10-3	(Qiu et al. 2012)h
African lion	Panthera leo	Vulnerable	0.58× 10-3	(Cho et al. 2013)f
Tarim red deer	Cervus elaphus yarkandensis	Least concern	0.561×10-3	In this study
Wild horse	Equus ferus przewalskii	Endangered	0.52× 10-3	(Huang et al. 2014)i
Amur tiger	Panthera tigris altaica	Endangered	0.49× 10-3	(Cho et al. 2013)f
White lion	Panthera leo	Vulnerable	0.48× 10-3
Golden snub-nosed monkey	Rhinopithecus roxellana	Endangered	0.41× 10-3	(Zhou, et al. 2014)g
Black snub-nosed monkey	Rhinopithecus bieti	Endangered	0.32×10-3
Tule elk	Cervus canadensis nannodes	Least concern	0.240×10-3	In this study
Myanmar snub-nosed monkey	Rhinopithecus strykeri	Critically endangered	0.15× 10-3	(Zhou, et al. 2014)g
a Carneiro, M., Rubin, C. J., Palma, F. Di, Albert, F. W., Alföldi, J., Barrio, A. M., … Andersson, L. (2014). Rabbit genome analysis reveals a polygenic basis for phenotypic change during domestication. Science, 345, 1074–1079. https://doi.org/10.1126/science.1253714
bLiu, S., Lorenzen, E. D., Fumagalli, M., Li, B., Harris, K., Xiong, Z., … Wang, J. (2014). Population genomics reveal recent speciation and rapid evolutionary adaptation in polar bears. Cell, 157, 785–794. https://doi.org/10.1016/j.cell.2014.03.054
c Wu, H., Guang, X., Al-Fageeh, M. B., Cao, J., Pan, S., Zhou, H., … Wang, J. (2014). Camelid genomes reveal evolution and adaptation to desert environments. Nature Communications, 5:5188. doi: 10.1038/ncomms6188
d Yang, J., Li, W. R., Lv, F. H., He, S. G., Tian, S. L., Peng, W. F., … Liu, M. J. (2016). Whole-genome sequencing of native sheep provides insights into rapid adaptations to extreme environments. Molecular Biology and Evolution, 33(10), 2576–2592. https://doi.org/10.1093/molbev/msw129
e Zhao, S., Zheng, P., Dong, S., Zhan, X., Wu, Q., Guo, X., … Wei, F. (2013). Whole-genome sequencing of giant pandas provides insights into demographic history and local adaptation. Nature Genetics, 45(1), 67–71/U99. https://doi.org/10.1038/ng.2494
f Cho, Y.S., Hu, L., Hou, H.L., Lee, H., Xu, J.H., Kwon, S.,, … Bhak , J. (2013).The tiger genome and comparative analysis with lion and snow leopard genomes. Nature Communications, 4:2433 doi: 10.1038/ncomms3433
gZhou, X., Wang, B., Pan, Q., Zhang, J., Kumar, S., Sun, X., … Li, M. (2014). Whole-genome sequencing of the snub-nosed monkey provides insights into folivory and evolutionary history. Nature Genetics, 46(12), 1303–1310. https://doi.org/10.1038/ng.3137
h Qiu, Q., Zhang, G., Ma, T., Qian, W., Ye, Z., Cao, C., … Wang, J. (2012). The yak genome and adaptation to life at high altitude. Nature Genetics, 44, 946–949. https://doi.org/10.1038/ng.2343
i Huang, J.L., Zhao, Y. P., Shiraigol,W., Bei, L., Bai, D.Y., Ye, W.X., ... Dugarjaviin, M. (2014). Analysis of horse genomes provides insight into the diversification and adaptive evolution of karyotype. SCIENTIFIC REPORTS, 4: 4958. doi: 10.1038/srep04958.
