# Supplementary material for: Whole-genome sequencing of Tarim red deer (Cervus elaphus yarkandensis) reveals demographic history and adaptations to an arid-desert environment
Source: Front Zool. 2020 Oct 16;17:31. doi: 10.1186/s12983-020-00379-5 (PMC7565370; doi:10.1186/s12983-020-00379-5)
Supplement: Supplementary file 17 — Additional file 17: Table S15. Top 30 KEGG pathway enrichment of the candidate genes obtained by FST- θπ ratio analysis associated with the drought environment adaptations. [file 12983_2020_379_MOESM17_ESM.xlsx]

## Sheet: Sheet1
Additional file 17: Table S15. Top 30 KEGG pathway enrichment of the candidate genes obtained by FST- θπ ratio analysis associated with the drought environment adaptations.
KEGG Term	Pathway ID	Number of genes involved in candidated genes list	Number of genes in the reference list	P-value	Genes	KEGG_ID/KO	Entrez_ID	Hyperlink
Selenocompound metabolism	bta00450	3	18	0.00422192	NA,INMT,SPS1	bta:539159|bta:527922|bta:507470|	539159|527922|507470|	http://www.genome.jp/kegg-bin/show_pathway?bta00450/bta:539159%09red/bta:527922%09red/bta:507470%09red
Morphine addiction	bta05032	5	93	0.0197721	GNAI2,GRK4,GRK5,GRK4,ADCY9	bta:281791|bta:512489|bta:512489|bta:512489|bta:525482|	281791|512489|512489|512489|525482|	http://www.genome.jp/kegg-bin/show_pathway?bta05032/bta:281791%09red/bta:512489%09red/bta:525482%09red
Glycosaminoglycan biosynthesis - keratan sulfate	bta00533	2	15	0.0289942	B4GT2,SIAT6	bta:100125390|bta:444859|	100125390|444859|	http://www.genome.jp/kegg-bin/show_pathway?bta00533/bta:444859%09red/bta:100125390%09red
Valine, leucine and isoleucine degradation	bta00280	3	46	0.0423371	HMCS2,HCDH,3HIDH	bta:503684|bta:532785|bta:512002|	503684|532785|512002|	http://www.genome.jp/kegg-bin/show_pathway?bta00280/bta:503684%09red/bta:512002%09red/bta:532785%09red
Serotonergic synapse	bta04726	5	117	0.0446634	GNAI2,PGH1,5HT3C,5HT3C,5HT3C	bta:281791|bta:282022|bta:519394|bta:616094|bta:532114|	281791|282022|519394|616094|532114|	http://www.genome.jp/kegg-bin/show_pathway?bta04726/bta:281791%09red/bta:616094%09red/bta:519394%09red/bta:532114%09red/bta:282022%09red
Toxoplasmosis	bta05145	5	119	0.0473178	GNAI2INGR1,PPIF,PDPK1	bta:281791|bta:507481|bta:508619|bta:414346|bta:100138102|	281791|507481|508619|414346|100138102|	http://www.genome.jp/kegg-bin/show_pathway?bta05145/bta:508619%09red/bta:281791%09red/bta:507481%09red/bta:100138102%09red/bta:414346%09red
Hedgehog signaling pathway	bta04340	3	51	0.053847	PTC2,LRP2,WN10A	bta:507948|bta:100337021|bta:537330|	507948|100337021|537330|	http://www.genome.jp/kegg-bin/show_pathway?bta04340/bta:100337021%09red/bta:507948%09red/bta:537330%09red
Butanoate metabolism	bta00650	2	28	0.0811711	HMCS2,HCDH	bta:503684|bta:532785|	503684|532785|	http://www.genome.jp/kegg-bin/show_pathway?bta00650/bta:503684%09red/bta:532785%09red
Glycosphingolipid biosynthesis - lacto and neolacto series	bta00601	2	28	0.0811711	B4GT2,SIAT6	bta:100125390|bta:444859|	100125390|444859|	http://www.genome.jp/kegg-bin/show_pathway?bta00601/bta:444859%09red/bta:100125390%09red
Chemokine signaling pathway	bta04062	6	188	0.0884298	GNAI2,GRK5,GRK4,GRK4,CXCR6,ADCY9	bta:281791|bta:512489|bta:512489|bta:512489|bta:506807|bta:525482|	281791|512489|512489|512489|506807|525482|	http://www.genome.jp/kegg-bin/show_pathway?bta04062/bta:281791%09red/bta:512489%09red/bta:525482%09red/bta:506807%09red
Other types of O-glycan biosynthesis	bta00514	2	30	0.0906956	B4GT2,SIAT6	bta:100125390|bta:444859|	100125390|444859|	http://www.genome.jp/kegg-bin/show_pathway?bta00514/bta:444859%09red/bta:100125390%09red
Fructose and mannose metabolism	bta00051	2	32	0.100528	ALDOA,DHSO	bta:509566|bta:508954|	509566|508954|	http://www.genome.jp/kegg-bin/show_pathway?bta00051/bta:509566%09red/bta:508954%09red
Viral myocarditis	bta05416	3	68	0.102465	IF4G1ITAL	bta:444858|bta:507481|bta:281874|	444858|507481|281874|	http://www.genome.jp/kegg-bin/show_pathway?bta05416/bta:507481%09red/bta:281874%09red/bta:444858%09red
Aminoacyl-tRNA biosynthesis	bta00970	3	68	0.102465	SYWM,SYEP,SYYM	bta:532903|bta:538357|bta:536956|	532903|538357|536956|	http://www.genome.jp/kegg-bin/show_pathway?bta00970/bta:532903%09red/bta:538357%09red/bta:536956%09red
Arachidonic acid metabolism	bta00590	3	73	0.119203	CP2U1,PA2GF,PGH1	bta:535227|bta:541294|bta:282022|	535227|541294|282022|	http://www.genome.jp/kegg-bin/show_pathway?bta00590/bta:541294%09red/bta:535227%09red/bta:282022%09red
Biosynthesis of amino acids	bta01230	3	75	0.126164	ALDOA,ALAT2,NA	bta:509566|bta:618400|bta:539159|	509566|618400|539159|	http://www.genome.jp/kegg-bin/show_pathway?bta01230/bta:509566%09red/bta:539159%09red/bta:618400%09red
Leukocyte transendothelial migration	bta04670	4	119	0.131095	GNAI2,MLRS,ITAM,ITAL	bta:281791|bta:514106|bta:407124|bta:281874|	281791|514106|407124|281874|	http://www.genome.jp/kegg-bin/show_pathway?bta04670/bta:514106%09red/bta:281791%09red/bta:281874%09red/bta:407124%09red
RIG-I-like receptor signaling pathway	bta04622	3	77	0.133267	TRAF2,RIPK1	bta:512355|bta:504727|bta:507481|	512355|504727|507481|	http://www.genome.jp/kegg-bin/show_pathway?bta04622/bta:512355%09red/bta:507481%09red/bta:504727%09red
Axon guidance	bta04360	4	124	0.145296	GNAI2,SEM3B,LRC4C,SEM6D	bta:281791|bta:539996|bta:528664|bta:518458|	281791|539996|528664|518458|	http://www.genome.jp/kegg-bin/show_pathway?bta04360/bta:528664%09red/bta:281791%09red/bta:539996%09red/bta:518458%09red
Platelet activation	bta04611	4	126	0.151139	GNAI2,PGH1,P2Y12,ADCY9	bta:281791|bta:282022|bta:408007|bta:525482|	281791|282022|408007|525482|	http://www.genome.jp/kegg-bin/show_pathway?bta04611/bta:281791%09red/bta:525482%09red/bta:408007%09red/bta:282022%09red
Apoptosis	bta04210	3	84	0.159154	TRAF2,RIPK1	bta:512355|bta:504727|bta:507481|	512355|504727|507481|	http://www.genome.jp/kegg-bin/show_pathway?bta04210/bta:512355%09red/bta:507481%09red/bta:504727%09red
Tryptophan metabolism	bta00380	2	45	0.170093	HCDH,INMT	bta:532785|bta:527922|	532785|527922|	http://www.genome.jp/kegg-bin/show_pathway?bta00380/bta:532785%09red/bta:527922%09red
Progesterone-mediated oocyte maturation	bta04914	3	87	0.170686	GNAI2,APC1,ADCY9	bta:281791|bta:535565|bta:525482|	281791|535565|525482|	http://www.genome.jp/kegg-bin/show_pathway?bta04914/bta:535565%09red/bta:281791%09red/bta:525482%09red
GABAergic synapse	bta04727	3	87	0.170686	GNAI2,S38A3,ADCY9	bta:281791|bta:326576|bta:525482|	281791|326576|525482|	http://www.genome.jp/kegg-bin/show_pathway?bta04727/bta:281791%09red/bta:326576%09red/bta:525482%09red
Synthesis and degradation of ketone bodies	bta00072	1	11	0.174107	HMCS2	bta:503684|	503684|	http://www.genome.jp/kegg-bin/show_pathway?bta00072/bta:503684%09red
Gap junction	bta04540	3	89	0.178503	GNAI2,TBB2A,ADCY9	bta:281791|bta:100295973|bta:525482|	281791|100295973|525482|	http://www.genome.jp/kegg-bin/show_pathway?bta04540/bta:281791%09red/bta:525482%09red/bta:100295973%09red
Ribosome	bta03010	4	136	0.181615	AUTS2,NA,RL7A,RL26	bta:787914|bta:514966|bta:513128|bta:337890|	787914|514966|513128|337890|	http://www.genome.jp/kegg-bin/show_pathway?bta03010/bta:513128%09red/bta:514966%09red/bta:337890%09red/bta:787914%09red
Mineral absorption	bta04978	2	48	0.187121	CLCN2,NRAM1	bta:505569|bta:282470|	505569|282470|	http://www.genome.jp/kegg-bin/show_pathway?bta04978/bta:282470%09red/bta:505569%09red
mRNA surveillance pathway	bta03015	3	93	0.19442	CPSF3,SSU72,EST1A	bta:281712|bta:614837|bta:516411|	281712|614837|516411|	http://www.genome.jp/kegg-bin/show_pathway?bta03015/bta:614837%09red/bta:281712%09red/bta:516411%09red
N-Glycan biosynthesis	bta00510	2	50	0.1986	ALG5,B4GT2	bta:506566|bta:100125390|	506566|100125390|	http://www.genome.jp/kegg-bin/show_pathway?bta00510/bta:506566%09red/bta:100125390%09red
